# Supplementary material for: 5-Cyclo­hexyl-3-(3-fluoro­phenyl­sulfin­yl)-2-methyl-1-benzo­furan
Source: Acta Crystallogr Sect E Struct Rep Online. 2013 Jun 8;69(Pt 7):o1026. doi: 10.1107/S160053681301475X (PMC3772463; doi:10.1107/S160053681301475X)
Supplement: Supplementary file 1 [file e-69-o1026-sup1.cif]

##############################################################################
#                                                                            #
# This CIF contains the data in a paper accepted for publication in          #
# Acta Crystallographica Section E. It conforms to the requirements of       #
# Notes for Authors for Acta Crystallographica Section E, and has been       #
# peer reviewed under the auspices of the IUCr Commission on Journals.       #
#                                                                            #
# Full details of the Crystallographic Information File format               #
# are given in the paper "The Crystallographic Information File (CIF):       #
# a New Standard Archive File for Crystallography" by S. R. Hall, F. H.      #
# Allen and I. D. Brown [Acta Cryst. (1991), A47, 655-685].                  #
#                                                                            #
# The current version of the core CIF dictionary is obtainable from          #
# ftp://ftp.iucr.org/pub/cif_core.dic.                                       #
#                                                                            #
# Software is freely available for graphical display of the structure(s)     #
# in this CIF. For information consult the CIF software page                 #
# http://www.iucr.org/resources/cif/software.                                #
#                                                                            #
# This file may be used for bona fide research purposes within the           #
# scientific community so long as proper attribution is given to the journal # 
# article from which it was obtained.                                        #
#                                                                            #
##############################################################################
data_global
_audit_creation_method     'form.cif (version 2.0)'
_journal_data_validation_number     ?
_journal_date_recd_electronic     2013-05-23
_journal_date_accepted     2013-05-29
_journal_name_full     'Acta Crystallographica, Section E'
_journal_year     2013
_journal_volume     69
_journal_issue      7
_journal_page_first     o1026
_journal_page_last     o1026
_journal_paper_category     QO
_journal_paper_doi     10.1107/S160053681301475X
_journal_coeditor_code     BX2442
_publ_contact_author_name     'Prof. Uk Lee'
_publ_contact_author_address
;
 Department of Chemistry, Pukyong National University, 599-1 Daeyeon 3-dong
 Nam-gu, Busan 608-737, Republic of Korea
;
_publ_contact_author_email     'uklee@pknu.ac.kr'
_publ_contact_author_fax     '+82-51-629-5583'
_publ_contact_author_phone     '+82-51-629-5596'
_publ_section_title
;
5-Cyclohexyl-3-(3-fluorophenylsulfinyl)-2-methyl-1-benzofuran
;
loop_
    _publ_author_name
    _publ_author_address
    'Choi, Hong Dae'
;
 Department of Chemistry, Dongeui University, San 24 Kaya-dong
 Busanjin-gu, Busan 614-714, Republic of Korea
;
    'Seo, Pil Ja'
;
 Department of Chemistry, Dongeui University, San 24 Kaya-dong
 Busanjin-gu, Busan 614-714, Republic of Korea
;
    'Lee, Uk'
;
 Department of Chemistry, Pukyong National University,
 599-1 Daeyeon 3-dong
 Nam-gu, Busan 608-737, Republic of Korea
;
_publ_section_synopsis     .
data_I
_chemical_name_systematic
;
5-Cyclohexyl-3-(3-fluorophenylsulfinyl)-2-methyl-1-benzofuran
;
_chemical_name_common     ?
_chemical_formula_moiety     'C21 H21 F O2 S'
_chemical_formula_sum     'C21 H21 F O2 S'
_chemical_formula_iupac     'C21 H21 F O2 S'
_chemical_formula_weight     356.44
_chemical_melting_point_gt     403
_chemical_melting_point_lt     404
_symmetry_cell_setting     triclinic
_symmetry_space_group_name_H-M     'P -1'
_symmetry_space_group_name_Hall     '-P 1'
loop_
    _symmetry_equiv_pos_as_xyz
    'x, y, z'
    '-x, -y, -z'
_cell_length_a     8.91470(10)
_cell_length_b     10.1270(2)
_cell_length_c     10.5101(2)
_cell_angle_alpha     90.3760(10)
_cell_angle_beta     110.4070(10)
_cell_angle_gamma     97.4390(10)
_cell_volume     880.44(3)
_cell_formula_units_Z     2
_cell_measurement_reflns_used     9475
_cell_measurement_theta_min     2.60
_cell_measurement_theta_max     28.33
_cell_measurement_temperature     173(2)
_exptl_crystal_description     'Block'
_exptl_crystal_colour     'colourless'
_exptl_crystal_size_max     0.325
_exptl_crystal_size_mid     0.312
_exptl_crystal_size_min     0.285
_exptl_crystal_density_diffrn     1.345
_exptl_crystal_density_meas     ?
_exptl_crystal_density_method     'not measured'
_exptl_crystal_F_000     376
_exptl_absorpt_coefficient_mu     0.205
_exptl_absorpt_correction_type     multi-scan
_exptl_absorpt_process_details     '(<i>SADABS</i>; Bruker, 2009)'
_exptl_absorpt_correction_T_min     0.6924
_exptl_absorpt_correction_T_max     0.7457
_exptl_special_details
;
;
_diffrn_ambient_temperature     173(2)
_diffrn_radiation_type     MoK\a
_diffrn_radiation_wavelength     0.71073
_diffrn_radiation_source     'rotating anode'
_diffrn_radiation_monochromator     'graphite multilayer'
_diffrn_measurement_device_type     'Bruker SMART APEXII CCD'
_diffrn_measurement_method     '\f and \w scans'
_diffrn_detector_area_resol_mean     10.0
_diffrn_reflns_number     19435
_diffrn_reflns_av_R_equivalents     0.0254
_diffrn_reflns_av_sigmaI/netI     0.0208
_diffrn_reflns_theta_min     2.03
_diffrn_reflns_theta_max     28.33
_diffrn_reflns_theta_full     28.33
_diffrn_measured_fraction_theta_max     0.999
_diffrn_measured_fraction_theta_full     0.999
_diffrn_reflns_limit_h_min     -11
_diffrn_reflns_limit_h_max     11
_diffrn_reflns_limit_k_min     -13
_diffrn_reflns_limit_k_max     13
_diffrn_reflns_limit_l_min     -13
_diffrn_reflns_limit_l_max     14
_diffrn_standards_number     0
_diffrn_standards_interval_count     ?
_diffrn_standards_interval_time     ?
_diffrn_standards_decay_%     ?
_refine_special_details
;
 Refinement of F^2^ against ALL reflections.  The weighted R-factor wR and
 goodness of fit S are based on F^2^, conventional R-factors R are based
 on F, with F set to zero for negative F^2^. The threshold expression of
 F^2^ > 2sigma(F^2^) is used only for calculating R-factors(gt) etc. and is
 not relevant to the choice of reflections for refinement.  R-factors based
 on F^2^ are statistically about twice as large as those based on F, and R-
 factors based on ALL data will be even larger.
;
_reflns_number_total     4369
_reflns_number_gt     3897
_reflns_threshold_expression     I>2\s(I)
_refine_ls_structure_factor_coef     Fsqd
_refine_ls_matrix_type     full
_refine_ls_R_factor_all     0.0468
_refine_ls_R_factor_gt     0.0424
_refine_ls_wR_factor_gt     0.1198
_refine_ls_wR_factor_ref     0.1244
_refine_ls_goodness_of_fit_ref     1.043
_refine_ls_restrained_S_all     1.043
_refine_ls_number_reflns     4369
_refine_ls_number_parameters     227
_refine_ls_number_restraints     0
_refine_ls_hydrogen_treatment     constr
_refine_ls_weighting_scheme     calc
_refine_ls_weighting_details
         'calc w=1/[\s^2^(Fo^2^)+(0.0748P)^2^+0.2924P] where P=(Fo^2^+2Fc^2^)/3'
_atom_sites_solution_hydrogens     difmap
_atom_sites_solution_primary     direct
_atom_sites_solution_secondary     difmap
_refine_ls_shift/su_max     0.000
_refine_ls_shift/su_mean     0.000
_refine_diff_density_max     0.941
_refine_diff_density_min     -0.413
_refine_ls_extinction_method     none
_refine_ls_extinction_coef     ?
loop_
    _atom_type_symbol
    _atom_type_description
    _atom_type_scat_dispersion_real
    _atom_type_scat_dispersion_imag
    _atom_type_scat_source
    'C' 'C' 0.0033 0.0016
                         'International Tables Vol C Tables 4.2.6.8 and 6.1.1.4'
    'H' 'H' 0.0000 0.0000
                         'International Tables Vol C Tables 4.2.6.8 and 6.1.1.4'
    'O' 'O' 0.0106 0.0060
                         'International Tables Vol C Tables 4.2.6.8 and 6.1.1.4'
    'F' 'F' 0.0171 0.0103
                         'International Tables Vol C Tables 4.2.6.8 and 6.1.1.4'
    'S' 'S' 0.1246 0.1234
                         'International Tables Vol C Tables 4.2.6.8 and 6.1.1.4'
_computing_data_collection     '<i>APEX2</i> (Bruker, 2009)'
_computing_cell_refinement     '<i>SAINT</i> (Bruker, 2009)'
_computing_data_reduction     '<i>SAINT</i> (Bruker, 2009)'
_computing_structure_solution     '<i>SHELXS97</i> (Sheldrick, 2008)'
_computing_structure_refinement     '<i>SHELXL97</i> (Sheldrick, 2008)'
_computing_molecular_graphics
;
<i>ORTEP-3 for Windows</i> (Farrugia, 2012) and
<i>DIAMOND</i> (Brandenburg, 1998)
;
_computing_publication_material     '<i>SHELXL97</i> (Sheldrick, 2008)'
loop_
    _atom_site_type_symbol
    _atom_site_label
    _atom_site_fract_x
    _atom_site_fract_y
    _atom_site_fract_z
    _atom_site_U_iso_or_equiv
    _atom_site_adp_type
    _atom_site_calc_flag
    _atom_site_refinement_flags
    _atom_site_occupancy
    _atom_site_symmetry_multiplicity
    _atom_site_disorder_assembly
    _atom_site_disorder_group
    S S1 0.65884(4) 0.48559(3) 0.79845(3) 0.02628(11) Uani d . 1 2 . .
    F F1 0.84222(15) 0.35909(14) 0.41074(11) 0.0615(4) Uani d . 1 2 . .
    O O1 0.47089(13) 0.17436(11) 0.94217(10) 0.0312(2) Uani d . 1 2 . .
    O O2 0.54304(14) 0.54929(11) 0.68662(11) 0.0358(3) Uani d . 1 2 . .
    C C1 0.55705(16) 0.33517(14) 0.82691(13) 0.0252(3) Uani d . 1 2 . .
    C C2 0.44498(15) 0.23532(13) 0.72755(13) 0.0235(3) Uani d . 1 2 . .
    C C3 0.38240(16) 0.21856(13) 0.58605(13) 0.0242(3) Uani d . 1 2 . .
    H H3 0.4136 0.2834 0.5317 0.029 Uiso calc R 1 2 . .
    C C4 0.27338(16) 0.10501(13) 0.52593(13) 0.0248(3) Uani d . 1 2 . .
    C C5 0.22910(18) 0.01022(15) 0.60832(15) 0.0307(3) Uani d . 1 2 . .
    H H5 0.1549 -0.0669 0.5659 0.037 Uiso calc R 1 2 . .
    C C6 0.28993(18) 0.02523(16) 0.74949(15) 0.0323(3) Uani d . 1 2 . .
    H H6 0.2597 -0.0393 0.8045 0.039 Uiso calc R 1 2 . .
    C C7 0.39658(16) 0.13922(14) 0.80477(13) 0.0268(3) Uani d . 1 2 . .
    C C8 0.56642(17) 0.29422(15) 0.95219(14) 0.0281(3) Uani d . 1 2 . .
    C C9 0.20412(16) 0.08110(14) 0.37274(14) 0.0264(3) Uani d . 1 2 . .
    H H9 0.1189 0.0013 0.3508 0.032 Uiso calc R 1 2 . .
    C C10 0.12469(18) 0.19886(15) 0.30242(14) 0.0292(3) Uani d . 1 2 . .
    H H10A 0.0361 0.2136 0.3349 0.035 Uiso calc R 1 2 . .
    H H10B 0.2054 0.2804 0.3272 0.035 Uiso calc R 1 2 . .
    C C11 0.05690(19) 0.17497(17) 0.14790(15) 0.0341(3) Uani d . 1 2 . .
    H H11A -0.0336 0.1006 0.1225 0.041 Uiso calc R 1 2 . .
    H H11B 0.0138 0.2558 0.1061 0.041 Uiso calc R 1 2 . .
    C C12 0.18461(19) 0.14180(17) 0.09251(15) 0.0350(3) Uani d . 1 2 . .
    H H12A 0.1342 0.1200 -0.0066 0.042 Uiso calc R 1 2 . .
    H H12B 0.2683 0.2205 0.1072 0.042 Uiso calc R 1 2 . .
    C C13 0.2628(2) 0.02487(19) 0.16166(16) 0.0408(4) Uani d . 1 2 . .
    H H13A 0.3497 0.0087 0.1277 0.049 Uiso calc R 1 2 . .
    H H13B 0.1812 -0.0561 0.1386 0.049 Uiso calc R 1 2 . .
    C C14 0.3336(2) 0.05058(19) 0.31578(16) 0.0396(4) Uani d . 1 2 . .
    H H14A 0.4218 0.1269 0.3393 0.048 Uiso calc R 1 2 . .
    H H14B 0.3803 -0.0288 0.3581 0.048 Uiso calc R 1 2 . .
    C C15 0.6580(2) 0.35137(18) 1.09261(15) 0.0377(4) Uani d . 1 2 . .
    H H15A 0.6953 0.4463 1.0897 0.057 Uiso calc R 1 2 . .
    H H15B 0.7515 0.3045 1.1339 0.057 Uiso calc R 1 2 . .
    H H15C 0.5878 0.3410 1.1468 0.057 Uiso calc R 1 2 . .
    C C16 0.79260(16) 0.41782(13) 0.72905(13) 0.0248(3) Uani d . 1 2 . .
    C C17 0.75975(17) 0.41440(15) 0.59050(14) 0.0291(3) Uani d . 1 2 . .
    H H17 0.6656 0.4446 0.5295 0.035 Uiso calc R 1 2 . .
    C C18 0.8701(2) 0.36513(17) 0.54482(16) 0.0354(3) Uani d . 1 2 . .
    C C19 1.0094(2) 0.32320(17) 0.62948(18) 0.0398(4) Uani d . 1 2 . .
    H H19 1.0829 0.2907 0.5939 0.048 Uiso calc R 1 2 . .
    C C20 1.0398(2) 0.32951(18) 0.76767(18) 0.0404(4) Uani d . 1 2 . .
    H H20 1.1352 0.3006 0.8281 0.049 Uiso calc R 1 2 . .
    C C21 0.93245(18) 0.37764(17) 0.81917(15) 0.0344(3) Uani d . 1 2 . .
    H H21 0.9542 0.3830 0.9143 0.041 Uiso calc R 1 2 . .
loop_
    _atom_site_aniso_label
    _atom_site_aniso_U_11
    _atom_site_aniso_U_22
    _atom_site_aniso_U_33
    _atom_site_aniso_U_12
    _atom_site_aniso_U_13
    _atom_site_aniso_U_23
    S1 0.02997(19) 0.02451(18) 0.02462(17) 0.00348(13) 0.01014(13) -0.00131(12)
    F1 0.0640(7) 0.0929(10) 0.0356(5) 0.0216(7) 0.0239(5) -0.0039(6)
    O1 0.0346(5) 0.0388(6) 0.0242(5) 0.0057(4) 0.0152(4) 0.0056(4)
    O2 0.0386(6) 0.0332(6) 0.0378(6) 0.0126(5) 0.0136(5) 0.0070(4)
    C1 0.0261(6) 0.0285(6) 0.0226(6) 0.0049(5) 0.0103(5) 0.0001(5)
    C2 0.0227(6) 0.0254(6) 0.0248(6) 0.0054(5) 0.0109(5) 0.0021(5)
    C3 0.0245(6) 0.0247(6) 0.0244(6) 0.0038(5) 0.0097(5) 0.0029(5)
    C4 0.0230(6) 0.0247(6) 0.0271(6) 0.0042(5) 0.0091(5) 0.0019(5)
    C5 0.0284(7) 0.0274(7) 0.0357(7) -0.0009(5) 0.0125(6) 0.0020(6)
    C6 0.0331(7) 0.0321(7) 0.0355(7) 0.0014(6) 0.0177(6) 0.0089(6)
    C7 0.0269(6) 0.0319(7) 0.0252(6) 0.0058(5) 0.0132(5) 0.0042(5)
    C8 0.0287(6) 0.0343(7) 0.0245(6) 0.0079(6) 0.0121(5) 0.0012(5)
    C9 0.0254(6) 0.0253(6) 0.0261(6) 0.0021(5) 0.0067(5) -0.0004(5)
    C10 0.0319(7) 0.0306(7) 0.0275(6) 0.0093(6) 0.0118(5) 0.0020(5)
    C11 0.0338(7) 0.0420(8) 0.0276(7) 0.0119(6) 0.0099(6) 0.0039(6)
    C12 0.0371(8) 0.0417(8) 0.0284(7) 0.0035(6) 0.0149(6) -0.0027(6)
    C13 0.0418(8) 0.0500(10) 0.0311(7) 0.0180(7) 0.0095(6) -0.0080(7)
    C14 0.0349(8) 0.0532(10) 0.0305(7) 0.0205(7) 0.0063(6) -0.0063(7)
    C15 0.0426(8) 0.0493(9) 0.0229(6) 0.0084(7) 0.0130(6) -0.0009(6)
    C16 0.0260(6) 0.0229(6) 0.0255(6) 0.0021(5) 0.0096(5) 0.0016(5)
    C17 0.0283(7) 0.0322(7) 0.0252(6) 0.0040(5) 0.0076(5) 0.0013(5)
    C18 0.0383(8) 0.0393(8) 0.0308(7) 0.0021(6) 0.0162(6) -0.0039(6)
    C19 0.0343(8) 0.0400(9) 0.0499(9) 0.0083(7) 0.0199(7) -0.0028(7)
    C20 0.0310(8) 0.0447(9) 0.0449(9) 0.0129(7) 0.0098(7) 0.0071(7)
    C21 0.0328(7) 0.0406(8) 0.0278(7) 0.0089(6) 0.0069(6) 0.0061(6)
_geom_special_details
;
 All esds (except the esd in the dihedral angle between two l.s. planes)
 are estimated using the full covariance matrix.  The cell esds are taken
 into account individually in the estimation of esds in distances, angles
 and torsion angles; correlations between esds in cell parameters are only
 used when they are defined by crystal symmetry.  An approximate (isotropic)
 treatment of cell esds is used for estimating esds involving l.s. planes.
;
loop_
    _geom_bond_atom_site_label_1
    _geom_bond_atom_site_label_2
    _geom_bond_site_symmetry_2
    _geom_bond_distance
    _geom_bond_publ_flag
    S1 O2 . 1.4831(11) ?
    S1 C1 . 1.7523(15) ?
    S1 C16 . 1.7992(14) ?
    F1 C18 . 1.3424(18) ?
    O1 C8 . 1.3703(18) ?
    O1 C7 . 1.3842(16) ?
    C1 C8 . 1.3609(19) ?
    C1 C2 . 1.4520(18) ?
    C2 C7 . 1.3920(19) ?
    C2 C3 . 1.3948(17) ?
    C3 C4 . 1.3925(19) ?
    C3 H3 . 0.9500 ?
    C4 C5 . 1.406(2) ?
    C4 C9 . 1.5149(18) ?
    C5 C6 . 1.390(2) ?
    C5 H5 . 0.9500 ?
    C6 C7 . 1.377(2) ?
    C6 H6 . 0.9500 ?
    C8 C15 . 1.4852(19) ?
    C9 C10 . 1.5281(19) ?
    C9 C14 . 1.536(2) ?
    C9 H9 . 1.0000 ?
    C10 C11 . 1.5277(19) ?
    C10 H10A . 0.9900 ?
    C10 H10B . 0.9900 ?
    C11 C12 . 1.519(2) ?
    C11 H11A . 0.9900 ?
    C11 H11B . 0.9900 ?
    C12 C13 . 1.512(2) ?
    C12 H12A . 0.9900 ?
    C12 H12B . 0.9900 ?
    C13 C14 . 1.526(2) ?
    C13 H13A . 0.9900 ?
    C13 H13B . 0.9900 ?
    C14 H14A . 0.9900 ?
    C14 H14B . 0.9900 ?
    C15 H15A . 0.9800 ?
    C15 H15B . 0.9800 ?
    C15 H15C . 0.9800 ?
    C16 C17 . 1.3809(18) ?
    C16 C21 . 1.3891(19) ?
    C17 C18 . 1.379(2) ?
    C17 H17 . 0.9500 ?
    C18 C19 . 1.373(2) ?
    C19 C20 . 1.381(2) ?
    C19 H19 . 0.9500 ?
    C20 C21 . 1.387(2) ?
    C20 H20 . 0.9500 ?
    C21 H21 . 0.9500 ?
loop_
    _geom_angle_atom_site_label_1
    _geom_angle_atom_site_label_2
    _geom_angle_atom_site_label_3
    _geom_angle_site_symmetry_1
    _geom_angle_site_symmetry_3
    _geom_angle
    _geom_angle_publ_flag
    O2 S1 C1 . . 107.99(7) ?
    O2 S1 C16 . . 107.08(6) ?
    C1 S1 C16 . . 98.41(6) ?
    C8 O1 C7 . . 106.54(11) ?
    C8 C1 C2 . . 107.28(12) ?
    C8 C1 S1 . . 124.17(11) ?
    C2 C1 S1 . . 128.51(10) ?
    C7 C2 C3 . . 119.47(12) ?
    C7 C2 C1 . . 104.60(11) ?
    C3 C2 C1 . . 135.92(13) ?
    C4 C3 C2 . . 118.74(12) ?
    C4 C3 H3 . . 120.6 ?
    C2 C3 H3 . . 120.6 ?
    C3 C4 C5 . . 119.68(13) ?
    C3 C4 C9 . . 120.75(12) ?
    C5 C4 C9 . . 119.56(12) ?
    C6 C5 C4 . . 122.44(13) ?
    C6 C5 H5 . . 118.8 ?
    C4 C5 H5 . . 118.8 ?
    C7 C6 C5 . . 116.01(13) ?
    C7 C6 H6 . . 122.0 ?
    C5 C6 H6 . . 122.0 ?
    C6 C7 O1 . . 125.68(13) ?
    C6 C7 C2 . . 123.65(13) ?
    O1 C7 C2 . . 110.67(12) ?
    C1 C8 O1 . . 110.90(12) ?
    C1 C8 C15 . . 133.45(15) ?
    O1 C8 C15 . . 115.64(13) ?
    C4 C9 C10 . . 111.98(11) ?
    C4 C9 C14 . . 111.49(11) ?
    C10 C9 C14 . . 109.86(12) ?
    C4 C9 H9 . . 107.8 ?
    C10 C9 H9 . . 107.8 ?
    C14 C9 H9 . . 107.8 ?
    C11 C10 C9 . . 111.76(12) ?
    C11 C10 H10A . . 109.3 ?
    C9 C10 H10A . . 109.3 ?
    C11 C10 H10B . . 109.3 ?
    C9 C10 H10B . . 109.3 ?
    H10A C10 H10B . . 107.9 ?
    C12 C11 C10 . . 111.91(12) ?
    C12 C11 H11A . . 109.2 ?
    C10 C11 H11A . . 109.2 ?
    C12 C11 H11B . . 109.2 ?
    C10 C11 H11B . . 109.2 ?
    H11A C11 H11B . . 107.9 ?
    C13 C12 C11 . . 110.99(13) ?
    C13 C12 H12A . . 109.4 ?
    C11 C12 H12A . . 109.4 ?
    C13 C12 H12B . . 109.4 ?
    C11 C12 H12B . . 109.4 ?
    H12A C12 H12B . . 108.0 ?
    C12 C13 C14 . . 111.35(13) ?
    C12 C13 H13A . . 109.4 ?
    C14 C13 H13A . . 109.4 ?
    C12 C13 H13B . . 109.4 ?
    C14 C13 H13B . . 109.4 ?
    H13A C13 H13B . . 108.0 ?
    C13 C14 C9 . . 111.27(12) ?
    C13 C14 H14A . . 109.4 ?
    C9 C14 H14A . . 109.4 ?
    C13 C14 H14B . . 109.4 ?
    C9 C14 H14B . . 109.4 ?
    H14A C14 H14B . . 108.0 ?
    C8 C15 H15A . . 109.5 ?
    C8 C15 H15B . . 109.5 ?
    H15A C15 H15B . . 109.5 ?
    C8 C15 H15C . . 109.5 ?
    H15A C15 H15C . . 109.5 ?
    H15B C15 H15C . . 109.5 ?
    C17 C16 C21 . . 121.91(13) ?
    C17 C16 S1 . . 119.95(11) ?
    C21 C16 S1 . . 118.02(10) ?
    C18 C17 C16 . . 116.83(13) ?
    C18 C17 H17 . . 121.6 ?
    C16 C17 H17 . . 121.6 ?
    F1 C18 C19 . . 117.70(14) ?
    F1 C18 C17 . . 118.79(15) ?
    C19 C18 C17 . . 123.50(14) ?
    C18 C19 C20 . . 118.24(14) ?
    C18 C19 H19 . . 120.9 ?
    C20 C19 H19 . . 120.9 ?
    C19 C20 C21 . . 120.67(14) ?
    C19 C20 H20 . . 119.7 ?
    C21 C20 H20 . . 119.7 ?
    C20 C21 C16 . . 118.81(14) ?
    C20 C21 H21 . . 120.6 ?
    C16 C21 H21 . . 120.6 ?
loop_
    _geom_torsion_atom_site_label_1
    _geom_torsion_atom_site_label_2
    _geom_torsion_atom_site_label_3
    _geom_torsion_atom_site_label_4
    _geom_torsion_site_symmetry_1
    _geom_torsion_site_symmetry_2
    _geom_torsion_site_symmetry_3
    _geom_torsion_site_symmetry_4
    _geom_torsion
    _geom_torsion_publ_flag
    O2 S1 C1 C8 . . . . -134.55(12) ?
    C16 S1 C1 C8 . . . . 114.34(12) ?
    O2 S1 C1 C2 . . . . 42.59(13) ?
    C16 S1 C1 C2 . . . . -68.53(13) ?
    C8 C1 C2 C7 . . . . -0.61(14) ?
    S1 C1 C2 C7 . . . . -178.13(10) ?
    C8 C1 C2 C3 . . . . 179.01(14) ?
    S1 C1 C2 C3 . . . . 1.5(2) ?
    C7 C2 C3 C4 . . . . -0.38(19) ?
    C1 C2 C3 C4 . . . . -179.96(14) ?
    C2 C3 C4 C5 . . . . -0.09(19) ?
    C2 C3 C4 C9 . . . . -178.99(11) ?
    C3 C4 C5 C6 . . . . 0.2(2) ?
    C9 C4 C5 C6 . . . . 179.11(13) ?
    C4 C5 C6 C7 . . . . 0.2(2) ?
    C5 C6 C7 O1 . . . . 179.75(13) ?
    C5 C6 C7 C2 . . . . -0.7(2) ?
    C8 O1 C7 C6 . . . . -179.98(14) ?
    C8 O1 C7 C2 . . . . 0.40(15) ?
    C3 C2 C7 C6 . . . . 0.8(2) ?
    C1 C2 C7 C6 . . . . -179.50(13) ?
    C3 C2 C7 O1 . . . . -179.57(11) ?
    C1 C2 C7 O1 . . . . 0.13(14) ?
    C2 C1 C8 O1 . . . . 0.90(15) ?
    S1 C1 C8 O1 . . . . 178.55(9) ?
    C2 C1 C8 C15 . . . . -179.85(15) ?
    S1 C1 C8 C15 . . . . -2.2(2) ?
    C7 O1 C8 C1 . . . . -0.81(15) ?
    C7 O1 C8 C15 . . . . 179.79(12) ?
    C3 C4 C9 C10 . . . . -54.46(17) ?
    C5 C4 C9 C10 . . . . 126.65(14) ?
    C3 C4 C9 C14 . . . . 69.09(17) ?
    C5 C4 C9 C14 . . . . -109.80(15) ?
    C4 C9 C10 C11 . . . . 179.30(12) ?
    C14 C9 C10 C11 . . . . 54.84(16) ?
    C9 C10 C11 C12 . . . . -54.84(17) ?
    C10 C11 C12 C13 . . . . 54.65(18) ?
    C11 C12 C13 C14 . . . . -55.75(19) ?
    C12 C13 C14 C9 . . . . 57.1(2) ?
    C4 C9 C14 C13 . . . . 179.29(14) ?
    C10 C9 C14 C13 . . . . -55.97(18) ?
    O2 S1 C16 C17 . . . . -9.39(14) ?
    C1 S1 C16 C17 . . . . 102.44(12) ?
    O2 S1 C16 C21 . . . . 166.74(12) ?
    C1 S1 C16 C21 . . . . -81.42(13) ?
    C21 C16 C17 C18 . . . . 2.0(2) ?
    S1 C16 C17 C18 . . . . 177.96(11) ?
    C16 C17 C18 F1 . . . . 179.49(14) ?
    C16 C17 C18 C19 . . . . -1.5(2) ?
    F1 C18 C19 C20 . . . . 179.71(16) ?
    C17 C18 C19 C20 . . . . 0.7(3) ?
    C18 C19 C20 C21 . . . . -0.3(3) ?
    C19 C20 C21 C16 . . . . 0.8(3) ?
    C17 C16 C21 C20 . . . . -1.7(2) ?
    S1 C16 C21 C20 . . . . -177.77(13) ?
loop_
    _geom_hbond_atom_site_label_D
    _geom_hbond_atom_site_label_H
    _geom_hbond_atom_site_label_A
    _geom_hbond_site_symmetry_A
    _geom_hbond_distance_DH
    _geom_hbond_distance_HA
    _geom_hbond_distance_DA
    _geom_hbond_angle_DHA
    C13 H13A Cg1 2_656 0.99 3.00 3.6970(10)
                                          128.4
    C14 H14B Cg2 2_656 0.99 2.91 3.5690(10)
                                          125.2
    C19 H19 Cg2 1_655 0.95 2.90 3.6770(10)
                                         140.0
_iucr_refine_instructions_details
;
TITL 1186 IN P-1
CELL  0.71073  8.91470 10.12700 10.51010 90.37600 110.40700 97.43900
ZERR 2  0.00010  0.00020  0.00020  0.00100  0.00100  0.00100
LATT 1
SFAC C H O F S
UNIT 42 42 4 2 2
TEMP -100
PLAN 30
FMAP 2
L.S. 15
ACTA
CONF
MPLA 9 C1 C2 C3 C4 C5 C6 C7 O1 C8
MPLA 6 C16 C17 C18 C19 C20 C21
BOND
BOND $H
WGHT    0.074800    0.292400
FVAR       0.29797
S1    5    0.658838    0.485593    0.798455    11.00000    0.02997    0.02451 =
         0.02462   -0.00131    0.01014    0.00348
F1    4    0.842222    0.359085    0.410735    11.00000    0.06404    0.09285 =
         0.03562   -0.00392    0.02390    0.02159
O1    3    0.470893    0.174363    0.942169    11.00000    0.03457    0.03876 =
         0.02423    0.00557    0.01520    0.00568
O2    3    0.543038    0.549292    0.686617    11.00000    0.03864    0.03319 =
         0.03777    0.00701    0.01362    0.01265
C1    1    0.557046    0.335173    0.826913    11.00000    0.02614    0.02850 =
         0.02262    0.00014    0.01027    0.00490
C2    1    0.444978    0.235321    0.727552    11.00000    0.02275    0.02542 =
         0.02479    0.00215    0.01089    0.00538
C3    1    0.382396    0.218561    0.586050    11.00000    0.02446    0.02474 =
         0.02439    0.00291    0.00970    0.00383
AFIX  43
H3    2    0.413553    0.283384    0.531718    11.00000   -1.20000
AFIX   0
C4    1    0.273379    0.105006    0.525933    11.00000    0.02295    0.02469 =
         0.02709    0.00186    0.00908    0.00424
C5    1    0.229104    0.010224    0.608319    11.00000    0.02838    0.02742 =
         0.03573    0.00204    0.01245   -0.00090
AFIX  43
H5    2    0.154885   -0.066915    0.565938    11.00000   -1.20000
AFIX   0
C6    1    0.289926    0.025228    0.749487    11.00000    0.03310    0.03208 =
         0.03553    0.00888    0.01773    0.00135
AFIX  43
H6    2    0.259700   -0.039318    0.804522    11.00000   -1.20000
AFIX   0
C7    1    0.396584    0.139222    0.804767    11.00000    0.02695    0.03192 =
         0.02516    0.00425    0.01323    0.00576
C8    1    0.566416    0.294225    0.952190    11.00000    0.02868    0.03434 =
         0.02446    0.00116    0.01206    0.00792
C9    1    0.204122    0.081102    0.372744    11.00000    0.02541    0.02530 =
         0.02611   -0.00036    0.00671    0.00214
AFIX  13
H9    2    0.118861    0.001319    0.350803    11.00000   -1.20000
AFIX   0
C10   1    0.124686    0.198862    0.302424    11.00000    0.03194    0.03058 =
         0.02751    0.00204    0.01176    0.00933
AFIX  23
H10A  2    0.036080    0.213563    0.334876    11.00000   -1.20000
H10B  2    0.205391    0.280409    0.327212    11.00000   -1.20000
AFIX   0
C11   1    0.056898    0.174971    0.147904    11.00000    0.03382    0.04195 =
         0.02758    0.00391    0.00989    0.01193
AFIX  23
H11A  2   -0.033637    0.100562    0.122464    11.00000   -1.20000
H11B  2    0.013783    0.255832    0.106054    11.00000   -1.20000
AFIX   0
C12   1    0.184610    0.141800    0.092513    11.00000    0.03710    0.04168 =
         0.02836   -0.00266    0.01486    0.00352
AFIX  23
H12A  2    0.134181    0.120047   -0.006578    11.00000   -1.20000
H12B  2    0.268327    0.220507    0.107219    11.00000   -1.20000
AFIX   0
C13   1    0.262755    0.024872    0.161655    11.00000    0.04181    0.05001 =
         0.03107   -0.00797    0.00952    0.01799
AFIX  23
H13A  2    0.349689    0.008694    0.127677    11.00000   -1.20000
H13B  2    0.181212   -0.056125    0.138588    11.00000   -1.20000
AFIX   0
C14   1    0.333636    0.050580    0.315783    11.00000    0.03487    0.05324 =
         0.03052   -0.00630    0.00629    0.02051
AFIX  23
H14A  2    0.421773    0.126862    0.339292    11.00000   -1.20000
H14B  2    0.380305   -0.028823    0.358150    11.00000   -1.20000
AFIX   0
C15   1    0.658029    0.351368    1.092612    11.00000    0.04265    0.04927 =
         0.02294   -0.00086    0.01301    0.00836
AFIX 137
H15A  2    0.695302    0.446311    1.089749    11.00000   -1.50000
H15B  2    0.751475    0.304521    1.133940    11.00000   -1.50000
H15C  2    0.587761    0.340976    1.146804    11.00000   -1.50000
AFIX   0
C16   1    0.792604    0.417817    0.729052    11.00000    0.02596    0.02291 =
         0.02546    0.00162    0.00958    0.00213
C17   1    0.759752    0.414405    0.590497    11.00000    0.02831    0.03219 =
         0.02523    0.00125    0.00758    0.00403
AFIX  43
H17   2    0.665577    0.444577    0.529547    11.00000   -1.20000
AFIX   0
C18   1    0.870105    0.365134    0.544818    11.00000    0.03829    0.03930 =
         0.03082   -0.00389    0.01616    0.00213
C19   1    1.009390    0.323199    0.629478    11.00000    0.03431    0.03998 =
         0.04985   -0.00284    0.01985    0.00835
AFIX  43
H19   2    1.082913    0.290701    0.593929    11.00000   -1.20000
AFIX   0
C20   1    1.039786    0.329507    0.767674    11.00000    0.03102    0.04472 =
         0.04488    0.00710    0.00976    0.01292
AFIX  43
H20   2    1.135173    0.300589    0.828100    11.00000   -1.20000
AFIX   0
C21   1    0.932449    0.377641    0.819166    11.00000    0.03280    0.04055 =
         0.02783    0.00605    0.00691    0.00888
AFIX  43
H21   2    0.954191    0.383031    0.914342    11.00000   -1.20000
HKLF 4
REM  1186 IN P-1
REM R1 =  0.0424 for   3897 Fo > 4sig(Fo)  and  0.0468 for all   4369 data
REM    227 parameters refined using      0 restraints
END
WGHT      0.0748      0.2924
REM Highest difference peak  0.941,  deepest hole -0.413,  1-sigma level  0.073
Q1    1   0.7254  0.5523  0.9036  11.00000  0.05    0.37
Q2    1   0.8819  0.4198  0.7757  11.00000  0.05    0.26
Q3    1   0.4987  0.2962  0.7654  11.00000  0.05    0.24
Q4    1   0.2560  0.0253  0.6781  11.00000  0.05    0.24
Q5    1   0.1235  0.1562  0.1185  11.00000  0.05    0.22
Q6    1   0.2074  0.0792  0.1289  11.00000  0.05    0.22
Q7    1   0.6365  0.5555  1.2016  11.00000  0.05    0.21
Q8    1   1.1827  0.4193  0.5488  11.00000  0.05    0.21
Q9    1   0.4172  0.2261  0.6573  11.00000  0.05    0.20
Q10   1   0.4182  0.1884  0.7614  11.00000  0.05    0.20
Q11   1   1.2781  0.4228  0.6609  11.00000  0.05    0.20
Q12   1   0.7282  0.4423  0.7575  11.00000  0.05    0.19
Q13   1   0.3427  0.1587  0.5618  11.00000  0.05    0.19
Q14   1   0.3192  0.3678  0.7269  11.00000  0.05    0.19
Q15   1   0.3485  0.0828  0.7812  11.00000  0.05    0.19
Q16   1   1.2541  0.3899  0.5809  11.00000  0.05    0.19
Q17   1   0.2556  0.0636  0.5721  11.00000  0.05    0.19
Q18   1   0.5989  0.5044  1.1531  11.00000  0.05    0.18
Q19   1   0.2289  0.0850  0.4455  11.00000  0.05    0.18
Q20   1   0.7895  0.4151  0.6615  11.00000  0.05    0.18
Q21   1   0.6121  0.3983  0.8132  11.00000  0.05    0.18
Q22   1   0.3164 -0.1028  0.3636  11.00000  0.05    0.18
Q23   1   0.5419  0.4830  1.0791  11.00000  0.05    0.18
Q24   1   0.2858 -0.0541  0.1265  11.00000  0.05    0.17
Q25   1   0.5617  0.3225  0.8857  11.00000  0.05    0.17
Q26   1   0.5622  0.5445  1.0193  11.00000  0.05    0.17
Q27   1   0.8182  0.4023  0.5674  11.00000  0.05    0.17
Q28   1   1.1980  0.3864  0.6345  11.00000  0.05    0.17
Q29   1   0.6343  0.2203  0.5256  11.00000  0.05    0.16
Q30   1   0.6095  0.5764  1.0998  11.00000  0.05    0.16
;
