# Supplementary material for: 5-Cyclo­hexyl-3-(3-fluoro­phenyl­sulfin­yl)-2-methyl-1-benzo­furan
Source: Acta Crystallogr Sect E Struct Rep Online. 2013 Jun 8;69(Pt 7):o1026. doi: 10.1107/S160053681301475X (PMC3772463; doi:10.1107/S160053681301475X)
Supplement: Supplementary file 2 [file e-69-o1026-Isup2.hkl]

# 
# h,k,l, Fc-squared, Fo-squared, sigma(Fo-squared) and status flag 
# 
data_I
_shelx_title ' 1186 IN P-1' 
_shelx_refln_list_code          4 
_shelx_F_calc_maximum      122.92 
_exptl_crystal_F_000       376.00 
_reflns_d_resolution_high  0.7488 
 
loop_ 
 _symmetry_equiv_pos_as_xyz 
 'x, y, z' 
 '-x, -y, -z' 
 
_cell_length_a     8.9147 
_cell_length_b    10.1270 
_cell_length_c    10.5101 
_cell_angle_alpha  90.376 
_cell_angle_beta  110.407 
_cell_angle_gamma  97.439 
 
_shelx_F_squared_multiplier     1.000 
 
loop_ 
 _refln_index_h 
 _refln_index_k 
 _refln_index_l 
 _refln_F_squared_calc 
 _refln_F_squared_meas 
 _refln_F_squared_sigma 
 _refln_observed_status 
   1   0   0      646.79      677.35      9.97 o 
   2   0   0      230.44      264.68      2.93 o 
   3   0   0        5.98        5.70      0.27 o 
   4   0   0        0.03        1.83      0.18 o 
   5   0   0       36.87       47.81      0.83 o 
   6   0   0       38.66       34.11      0.77 o 
   7   0   0       11.95       10.80      0.59 o 
   8   0   0       31.64       32.46      1.13 o 
   9   0   0      102.28       94.36      2.31 o 
  10   0   0       90.48       93.49      3.58 o 
  11   0   0        1.72        1.63      0.87 o 
 -11   1   0       53.36       56.11      2.11 o 
 -10   1   0       21.74       23.60      1.60 o 
  -9   1   0       74.43       73.30      1.79 o 
  -8   1   0       59.80       59.47      1.52 o 
  -7   1   0       77.55       83.29      1.36 o 
  -6   1   0      132.45      136.82      1.74 o 
  -5   1   0      198.34      166.74      2.18 o 
  -4   1   0      384.10      342.80      3.15 o 
  -3   1   0       75.43       83.77      1.10 o 
  -2   1   0     1692.69     1614.00     23.59 o 
  -1   1   0      277.55      359.38      4.11 o 
   0   1   0      181.83      188.14      3.46 o 
   1   1   0      139.63      194.58      2.69 o 
   2   1   0      559.08      644.61      6.62 o 
   3   1   0      495.02      482.06      4.73 o 
   4   1   0      260.88      312.15      2.74 o 
   5   1   0      149.95      161.54      1.69 o 
   6   1   0      298.60      304.96      3.21 o 
   7   1   0       23.25       23.15      0.71 o 
   8   1   0        0.22        0.94      0.38 o 
   9   1   0      200.87      184.71      4.19 o 
  10   1   0      166.92      174.30      5.08 o 
 -11   2   0        7.33        7.71      0.79 o 
 -10   2   0       13.42       13.66      0.90 o 
  -9   2   0       30.10       33.06      1.23 o 
  -8   2   0       15.46       13.66      0.82 o 
  -7   2   0      172.98      186.36      2.38 o 
  -6   2   0       83.68       73.63      1.16 o 
  -5   2   0      202.81      193.10      2.07 o 
  -4   2   0       43.08       28.82      0.56 o 
  -3   2   0     1139.07     1224.15     11.30 o 
  -2   2   0     5270.12     4869.18     66.31 o 
  -1   2   0     8224.88     6251.85     79.47 o 
   0   2   0      272.23      270.92      6.19 o 
   1   2   0    14416.65    11020.89    186.26 o 
   2   2   0     5008.93     4731.44    117.44 o 
   3   2   0      179.48      173.42      2.43 o 
   4   2   0      334.51      430.27      4.40 o 
   5   2   0       72.74       93.41      1.41 o 
   6   2   0      102.07       94.54      2.26 o 
   7   2   0      188.53      167.90      2.86 o 
   8   2   0       15.11       16.71      0.98 o 
   9   2   0       51.12       53.84      2.89 o 
  10   2   0        1.27        3.11      2.87 o 
 -11   3   0        0.06       -0.61      0.61 o 
 -10   3   0        5.22        5.05      0.85 o 
  -9   3   0       18.48       20.98      1.91 o 
  -8   3   0       12.74       12.13      0.69 o 
  -7   3   0      229.32      225.35      3.01 o 
  -6   3   0      261.35      247.27      2.72 o 
  -5   3   0      198.71      218.74      2.31 o 
  -4   3   0       83.73      112.50      1.37 o 
  -3   3   0      291.07      313.33      2.99 o 
  -2   3   0     1088.71     1138.21     13.13 o 
  -1   3   0      613.00      624.14      7.95 o 
   0   3   0      198.78      232.79      4.66 o 
   1   3   0     2457.93     2368.08     29.12 o 
   2   3   0       28.46       31.11      0.93 o 
   3   3   0      129.69      175.26      3.01 o 
   4   3   0      275.18      272.28      3.31 o 
   5   3   0        2.70        3.13      0.35 o 
   6   3   0       11.32        8.36      0.78 o 
   7   3   0      104.35      101.25      2.84 o 
   8   3   0       18.40       19.49      1.41 o 
   9   3   0       20.74       17.48      1.53 o 
  10   3   0       11.70        9.57      1.74 o 
 -11   4   0        1.65        1.43      0.81 o 
 -10   4   0        0.67        0.17      0.59 o 
  -9   4   0       78.78       73.94      2.34 o 
  -8   4   0        0.01        0.20      0.42 o 
  -7   4   0       28.67       25.65      1.61 o 
  -6   4   0      452.66      449.92      4.76 o 
  -5   4   0      223.62      242.78      2.74 o 
  -4   4   0      689.25      657.40      7.40 o 
  -3   4   0      334.84      408.31      5.27 o 
  -2   4   0       16.92        9.49      0.34 o 
  -1   4   0      643.96      613.97      6.59 o 
   0   4   0       39.54       48.98      1.55 o 
   1   4   0     1885.38     2051.92     27.59 o 
   2   4   0      161.92      213.07      3.20 o 
   3   4   0     3595.34     3848.68     57.11 o 
   4   4   0      528.26      491.85     10.38 o 
   5   4   0        1.79        4.44      0.68 o 
   6   4   0       76.56       87.09      2.74 o 
   7   4   0        4.69        3.78      0.83 o 
   8   4   0        3.88        2.37      0.80 o 
   9   4   0       88.16       88.67      3.61 o 
  10   4   0       50.78       47.58      3.77 o 
 -10   5   0        2.26        0.89      0.76 o 
  -9   5   0       28.36       24.85      1.29 o 
  -8   5   0       16.05       15.77      1.31 o 
  -7   5   0        0.46        0.60      0.31 o 
  -6   5   0      835.75      850.39     10.81 o 
  -5   5   0       17.71       18.08      0.73 o 
  -4   5   0        2.09        2.59      0.67 o 
  -3   5   0      270.98      256.67      3.38 o 
  -2   5   0       45.79       61.90      1.16 o 
  -1   5   0      566.36      567.82      6.22 o 
   0   5   0       31.11       33.10      3.27 o 
   1   5   0        1.08        0.84      0.20 o 
   2   5   0        0.32        1.44      0.28 o 
   3   5   0      527.91      519.56      8.31 o 
   4   5   0      152.86      140.24      3.49 o 
   5   5   0       36.16       40.88      2.59 o 
   6   5   0        0.07        0.68      0.48 o 
   7   5   0        0.05        0.07      0.56 o 
   8   5   0       30.29       30.67      2.53 o 
   9   5   0       11.70       15.95      1.69 o 
 -10   6   0        1.49        0.80      0.79 o 
  -9   6   0       10.87        9.13      0.94 o 
  -8   6   0       30.27       36.07      1.49 o 
  -7   6   0        1.86        2.04      0.56 o 
  -6   6   0      141.29      154.96      3.19 o 
  -5   6   0      109.99       97.00      3.49 o 
  -4   6   0        4.46        3.69      0.43 o 
  -3   6   0      103.85      123.77      2.07 o 
  -2   6   0       85.30       78.89      1.41 o 
  -1   6   0        3.47        5.21      0.41 o 
   0   6   0      938.92      991.47     12.90 o 
   1   6   0       58.23       57.11      1.08 o 
   2   6   0      684.32      833.08     10.95 o 
   3   6   0      290.64      303.36      9.24 o 
   4   6   0      210.31      231.50      5.91 o 
   5   6   0        6.66        9.35      1.35 o 
   6   6   0       99.53      111.62      5.18 o 
   7   6   0        3.94        3.27      1.24 o 
   8   6   0       18.67       18.77      1.62 o 
   9   6   0        2.12        1.69      0.96 o 
 -10   7   0       20.57       18.64      1.66 o 
  -9   7   0        0.77        0.28      0.74 o 
  -8   7   0        2.42        2.86      0.74 o 
  -7   7   0       35.89       43.14      1.94 o 
  -6   7   0      223.20      217.54      4.01 o 
  -5   7   0      445.05      433.36      7.94 o 
  -4   7   0      601.01      591.83      7.89 o 
  -3   7   0      115.52      121.62      2.35 o 
  -2   7   0      250.97      248.22      5.37 o 
  -1   7   0        0.07        1.40      0.37 o 
   0   7   0      137.34      135.22      1.97 o 
   1   7   0       10.82       17.26      0.81 o 
   2   7   0      267.94      277.07      9.52 o 
   3   7   0      167.60      174.91      4.26 o 
   4   7   0      190.49      186.29      6.65 o 
   5   7   0        8.40        9.91      1.46 o 
   6   7   0      112.64      100.47      4.84 o 
   7   7   0        7.84       13.29      1.91 o 
   8   7   0        2.81        3.04      1.35 o 
  -9   8   0        1.95        0.96      0.68 o 
  -8   8   0        3.81        3.64      0.90 o 
  -7   8   0        6.83        6.05      1.13 o 
  -6   8   0        0.46        1.27      0.64 o 
  -5   8   0      229.86      235.46      4.67 o 
  -4   8   0        0.84        1.46      0.53 o 
  -3   8   0      100.93      110.13      2.31 o 
  -2   8   0      477.88      458.37      6.25 o 
  -1   8   0       24.02       22.50      0.74 o 
   0   8   0       17.88       11.63      0.54 o 
   1   8   0       70.08       64.67      1.45 o 
   2   8   0       16.92       16.79      3.10 o 
   3   8   0       52.39       51.39      3.83 o 
   4   8   0      282.78      272.90      9.01 o 
   5   8   0       40.84       46.97      3.04 o 
   6   8   0       15.81       20.95      2.25 o 
   7   8   0       39.45       43.02      3.38 o 
  -9   9   0       26.98       26.35      1.96 o 
  -8   9   0       56.53       54.89      2.57 o 
  -7   9   0       22.30       22.12      2.06 o 
  -6   9   0       68.08       72.22      2.73 o 
  -5   9   0      407.39      402.91      6.98 o 
  -4   9   0       14.36       12.20      1.01 o 
  -3   9   0      170.73      172.26      3.22 o 
  -2   9   0        0.06        0.45      0.34 o 
  -1   9   0        7.22        7.54      0.75 o 
   0   9   0        7.00        7.70      1.63 o 
   1   9   0        1.67        1.91      0.49 o 
   2   9   0       13.17       12.47      1.02 o 
   3   9   0        8.65        8.11      1.24 o 
   4   9   0      243.10      235.06      8.22 o 
   5   9   0       35.27       38.63      2.93 o 
   6   9   0       28.25       25.23      2.59 o 
   7   9   0       72.28       69.49      4.39 o 
  -8  10   0       56.63       62.94      3.57 o 
  -7  10   0       11.03       11.96      1.68 o 
  -6  10   0        2.30        3.35      0.94 o 
  -5  10   0       52.49       53.53      2.11 o 
  -4  10   0      115.64      116.11      3.03 o 
  -3  10   0       93.24      100.68      3.71 o 
  -2  10   0      310.50      311.23      5.38 o 
  -1  10   0      167.70      154.48      3.70 o 
   0  10   0       20.66       19.85      1.69 o 
   1  10   0       49.52       47.68      1.98 o 
   2  10   0        0.00       -0.29      0.48 o 
   3  10   0        0.08        0.90      0.79 o 
   4  10   0       54.20       46.97      3.15 o 
   5  10   0       22.56       20.72      2.25 o 
   6  10   0        0.11       -0.56      0.90 o 
  -7  11   0       52.01       50.43      3.09 o 
  -6  11   0       53.69       57.82      2.61 o 
  -5  11   0       12.53       14.30      1.26 o 
  -4  11   0        0.05        1.03      0.62 o 
  -3  11   0      291.27      278.88      6.10 o 
  -2  11   0       53.60       49.43      2.15 o 
  -1  11   0       20.82       20.70      1.32 o 
   0  11   0       19.54       21.62      3.77 o 
   1  11   0       12.58       15.68      1.24 o 
   2  11   0        4.20        5.21      1.24 o 
   3  11   0        0.66        0.23      0.79 o 
   4  11   0       23.01       25.00      2.48 o 
   5  11   0       56.18       59.13      3.83 o 
  -6  12   0        0.69        1.10      0.95 o 
  -5  12   0       21.04       23.82      2.61 o 
  -4  12   0      177.67      175.26      5.41 o 
  -3  12   0       10.92       11.54      1.24 o 
  -2  12   0       35.87       43.30      3.33 o 
  -1  12   0       38.80       37.37      2.69 o 
   0  12   0       26.80       30.47      1.62 o 
   1  12   0       27.67       27.11      1.71 o 
   2  12   0        0.01       -0.68      0.68 o 
   3  12   0       16.02       19.37      2.14 o 
  -4  13   0        1.66        2.64      0.95 o 
  -3  13   0       33.66       35.52      2.08 o 
  -2  13   0      140.56      141.69      5.28 o 
  -1  13   0       10.03       11.93      1.41 o 
   0  13   0        3.26        2.02      1.01 o 
   1  13   0        5.26        3.94      1.13 o 
  -1 -13   1        8.62       11.45      1.24 o 
   0 -13   1       96.44      100.97      3.33 o 
   1 -13   1       41.08       42.81      1.97 o 
   2 -13   1        5.00        3.90      1.15 o 
   3 -13   1        0.01        0.17      0.66 o 
   4 -13   1        3.50        3.04      0.91 o 
  -3 -12   1        0.01        0.56      0.90 o 
  -2 -12   1       12.79       13.18      1.46 o 
  -1 -12   1        4.29        6.65      0.88 o 
   0 -12   1       85.05       84.48      3.05 o 
   1 -12   1      112.64      108.64      3.10 o 
   2 -12   1       59.59       58.62      2.28 o 
   3 -12   1      172.75      163.67      4.39 o 
   4 -12   1       45.59       46.95      2.35 o 
   5 -12   1        3.61        4.58      1.07 o 
   6 -12   1        1.16        0.60      0.97 o 
  -5 -11   1       45.10       48.54      3.27 o 
  -4 -11   1        9.54        4.51      1.24 o 
  -3 -11   1        4.45        3.27      1.01 o 
  -2 -11   1       88.70       88.08      3.49 o 
  -1 -11   1        9.24       10.01      1.18 o 
   0 -11   1       54.73       61.61      2.71 o 
   1 -11   1        0.91        0.56      0.53 o 
   2 -11   1       77.88       77.12      2.56 o 
   3 -11   1      202.51      198.93      4.23 o 
   4 -11   1       56.68       58.56      2.19 o 
   5 -11   1       26.25       26.40      1.90 o 
   6 -11   1       17.30       19.19      2.87 o 
   7 -11   1       30.35       30.28      2.54 o 
  -6 -10   1       37.62       45.61      3.27 o 
  -5 -10   1      109.39      109.81      5.07 o 
  -4 -10   1       50.68       50.91      3.04 o 
  -3 -10   1      112.59      136.96      5.07 o 
  -2 -10   1        1.99        2.85      0.59 o 
  -1 -10   1        0.00       -0.04      0.73 o 
   0 -10   1       67.86       75.93      3.56 o 
   1 -10   1       76.28       74.21      2.95 o 
   2 -10   1       23.13       26.47      1.25 o 
   3 -10   1        2.28        3.28      0.67 o 
   4 -10   1      140.83      150.66      3.58 o 
   5 -10   1       30.42       29.15      2.06 o 
   6 -10   1       60.43       60.03      3.11 o 
   7 -10   1        2.00        1.80      1.02 o 
   8 -10   1        2.77        2.43      1.19 o 
  -7  -9   1        0.10       -0.23      0.79 o 
  -6  -9   1       27.29       22.41      2.25 o 
  -5  -9   1       69.84       74.45      3.83 o 
  -4  -9   1        0.11       -0.34      0.68 o 
  -3  -9   1      115.12      112.74      4.28 o 
  -2  -9   1        3.59        3.10      0.59 o 
  -1  -9   1       23.48       25.25      0.89 o 
   0  -9   1      434.01      418.73      9.17 o 
   1  -9   1      377.58      398.12      5.43 o 
   2  -9   1        0.94        0.56      0.34 o 
   3  -9   1       25.40       23.97      1.32 o 
   4  -9   1      155.80      154.83      3.50 o 
   5  -9   1        6.27        6.84      1.69 o 
   6  -9   1       46.10       44.59      2.62 o 
   7  -9   1       14.42       15.70      1.87 o 
   8  -9   1       14.76       15.59      1.48 o 
  -8  -8   1        2.41        5.18      1.58 o 
  -7  -8   1        1.21        0.45      0.90 o 
  -6  -8   1       73.29       80.53      4.17 o 
  -5  -8   1       56.47       67.13      3.49 o 
  -4  -8   1       18.22       14.42      1.58 o 
  -3  -8   1      312.82      298.49      6.43 o 
  -2  -8   1       36.97       39.04      1.58 o 
  -1  -8   1      182.79      176.17      4.70 o 
   0  -8   1        7.95        5.85      0.91 o 
   1  -8   1      161.52      174.44      2.34 o 
   2  -8   1       12.44       13.36      1.21 o 
   3  -8   1      385.77      389.74      5.63 o 
   4  -8   1      364.80      342.42      5.87 o 
   5  -8   1      118.65      129.42      4.25 o 
   6  -8   1       36.17       26.78      2.02 o 
   7  -8   1       50.51       58.33      2.82 o 
   8  -8   1        9.22       10.57      1.30 o 
   9  -8   1       13.99       11.78      1.19 o 
  -8  -7   1        0.84        2.48      1.24 o 
  -7  -7   1       18.54       22.08      2.37 o 
  -6  -7   1       40.46       38.41      2.70 o 
  -5  -7   1       35.26       31.09      2.25 o 
  -4  -7   1      306.89      308.27      9.35 o 
  -3  -7   1      356.62      334.59      6.84 o 
  -2  -7   1       89.92       99.56      2.04 o 
  -1  -7   1        3.66        3.76      0.75 o 
   0  -7   1       37.35       40.81      1.93 o 
   1  -7   1      103.89      104.13      1.75 o 
   2  -7   1        4.02        2.81      0.31 o 
   3  -7   1      331.00      322.90      4.75 o 
   4  -7   1       71.81       59.48      1.88 o 
   5  -7   1        5.36        9.75      1.21 o 
   6  -7   1       65.18       67.61      2.23 o 
   7  -7   1       29.80       31.09      1.86 o 
   8  -7   1        3.28        4.36      0.78 o 
   9  -7   1       32.58       36.45      1.76 o 
  -9  -6   1        8.00        9.28      1.39 o 
  -8  -6   1       12.43       13.18      2.03 o 
  -7  -6   1       14.41       15.32      1.91 o 
  -6  -6   1       64.82       58.57      3.38 o 
  -5  -6   1      194.20      190.91      6.65 o 
  -4  -6   1        6.34        9.12      0.83 o 
  -3  -6   1      486.73      473.76      7.30 o 
  -2  -6   1      588.62      585.34      7.75 o 
  -1  -6   1      350.37      354.95      6.78 o 
   0  -6   1      850.32      899.84     14.06 o 
   1  -6   1       60.60       63.87      2.06 o 
   2  -6   1        2.87        3.61      0.29 o 
   3  -6   1        8.73        4.27      0.73 o 
   4  -6   1      362.74      364.95      5.68 o 
   5  -6   1      141.08      134.00      4.26 o 
   6  -6   1       13.54       16.51      1.12 o 
   7  -6   1       48.39       45.41      1.61 o 
   8  -6   1       43.51       44.46      1.76 o 
   9  -6   1       12.38       15.78      1.30 o 
  10  -6   1       11.32       10.86      1.20 o 
  -9  -5   1       35.85       34.55      2.25 o 
  -8  -5   1       35.19       33.80      2.82 o 
  -7  -5   1        1.43        0.62      0.56 o 
  -6  -5   1        8.37        9.91      1.35 o 
  -5  -5   1        2.86        0.90      0.68 o 
  -4  -5   1       93.35      100.53      2.58 o 
  -3  -5   1       88.46       97.29      3.07 o 
  -2  -5   1     3346.02     3479.71     70.37 o 
  -1  -5   1       85.78       92.61      2.21 o 
   0  -5   1       21.51       19.37      0.93 o 
   1  -5   1       13.37       15.65      0.67 o 
   2  -5   1      103.78      119.57      1.79 o 
   3  -5   1      121.02      106.04      1.96 o 
   4  -5   1      902.22      957.34     15.42 o 
   5  -5   1      186.79      170.67      2.06 o 
   6  -5   1       31.68       33.11      1.53 o 
   7  -5   1       51.86       48.06      1.78 o 
   8  -5   1       64.17       75.23      2.15 o 
   9  -5   1       50.62       49.31      1.87 o 
  10  -5   1       25.38       24.34      1.62 o 
 -10  -4   1        6.84        7.82      1.52 o 
  -9  -4   1       58.10       64.82      2.93 o 
  -8  -4   1        3.96        6.36      1.07 o 
  -7  -4   1        5.32        5.93      0.83 o 
  -6  -4   1       83.15       74.40      3.66 o 
  -5  -4   1       43.54       36.70      1.25 o 
  -4  -4   1        6.14        9.76      0.89 o 
  -3  -4   1       34.85       38.61      1.24 o 
  -2  -4   1     4781.29     4636.02     51.27 o 
  -1  -4   1      227.75      240.63      4.25 o 
   0  -4   1        2.18        0.92      0.46 o 
   1  -4   1     1004.98     1040.51     12.02 o 
   2  -4   1      391.20      383.02      4.43 o 
   3  -4   1        0.15        1.82      0.25 o 
   4  -4   1      181.15      186.21      2.31 o 
   5  -4   1       37.46       26.90      0.57 o 
   6  -4   1       31.06       29.61      1.02 o 
   7  -4   1      154.51      141.39      2.47 o 
   8  -4   1      104.06      104.78      2.19 o 
   9  -4   1        2.62        2.13      0.67 o 
  10  -4   1       14.80       17.61      1.16 o 
 -10  -3   1       61.25       60.20      2.67 o 
  -9  -3   1       30.70       31.61      1.83 o 
  -8  -3   1        6.64        8.86      2.11 o 
  -7  -3   1        9.98        8.69      1.30 o 
  -6  -3   1      205.70      205.22      3.64 o 
  -5  -3   1      319.99      379.85      5.01 o 
  -4  -3   1       37.84       50.82      1.07 o 
  -3  -3   1        0.67        1.34      0.26 o 
  -2  -3   1       14.95        8.45      0.41 o 
  -1  -3   1     5944.76     5131.44    101.86 o 
   0  -3   1      473.18      440.79      6.90 o 
   1  -3   1       58.70       72.65      1.07 o 
   2  -3   1      900.66      945.77     11.03 o 
   3  -3   1      136.96      109.86      1.45 o 
   4  -3   1       73.18       69.00      1.03 o 
   5  -3   1      264.73      263.97      2.58 o 
   6  -3   1        6.94        4.06      0.38 o 
   7  -3   1      222.50      225.73      3.02 o 
   8  -3   1       44.11       44.56      1.46 o 
   9  -3   1       53.89       53.90      1.85 o 
  10  -3   1       12.37       12.79      1.06 o 
 -10  -2   1        5.66        7.05      1.43 o 
  -9  -2   1       83.34       84.76      3.22 o 
  -8  -2   1       60.25       49.97      1.40 o 
  -7  -2   1       17.59       17.02      0.75 o 
  -6  -2   1      116.45      125.80      1.97 o 
  -5  -2   1      213.19      186.70      1.98 o 
  -4  -2   1       33.81       33.66      0.86 o 
  -3  -2   1      176.56      108.72      1.83 o 
  -2  -2   1      248.77      244.94      3.46 o 
  -1  -2   1    11644.17     8735.14    131.17 o 
   0  -2   1      516.78      540.81      7.14 o 
   1  -2   1       79.70       82.38      1.79 o 
   2  -2   1      141.95      137.38      1.76 o 
   3  -2   1     1108.29     1238.45     11.41 o 
   4  -2   1       62.62       53.30      1.02 o 
   5  -2   1      418.00      433.25      3.99 o 
   6  -2   1        0.00        0.26      0.22 o 
   7  -2   1       63.95       70.96      1.93 o 
   8  -2   1       47.45       41.99      1.60 o 
   9  -2   1       25.49       24.17      1.06 o 
  10  -2   1       18.15       17.14      0.99 o 
 -11  -1   1        0.09        0.86      1.16 o 
 -10  -1   1        2.65        0.91      0.67 o 
  -9  -1   1       73.34       74.00      2.12 o 
  -8  -1   1      231.50      231.99      3.65 o 
  -7  -1   1       12.97       13.89      0.64 o 
  -6  -1   1      191.33      192.22      2.03 o 
  -5  -1   1       43.89       60.26      0.83 o 
  -4  -1   1       12.19       10.27      0.37 o 
  -3  -1   1     1086.53      982.42     10.99 o 
  -2  -1   1      342.55      309.93      4.97 o 
  -1  -1   1      178.30      161.81      2.66 o 
   0  -1   1      638.90      789.25     31.42 o 
   1  -1   1     3547.95     3143.23    109.79 o 
   2  -1   1      198.73      166.02      1.97 o 
   3  -1   1     1091.59     1082.44      8.77 o 
   4  -1   1      113.58      134.93      1.53 o 
   5  -1   1       51.85       63.35      1.01 o 
   6  -1   1        9.29        9.53      0.45 o 
   7  -1   1       90.99       89.83      2.39 o 
   8  -1   1       27.81       27.92      1.10 o 
   9  -1   1        1.01        0.63      0.46 o 
  10  -1   1        1.32        0.73      0.53 o 
 -11   0   1       35.63       39.48      2.01 o 
 -10   0   1        0.95        1.35      0.57 o 
  -9   0   1        0.03       -0.23      0.43 o 
  -8   0   1      936.91      968.75     12.62 o 
  -7   0   1       12.12        9.07      0.49 o 
  -6   0   1       27.37       24.20      0.64 o 
  -5   0   1      215.58      196.69      2.09 o 
  -4   0   1       48.87       46.07      0.72 o 
  -3   0   1      346.20      300.87      2.86 o 
  -2   0   1     1820.59     1829.09     29.37 o 
  -1   0   1      203.91      229.63      3.28 o 
   0   0   1      167.42      123.93      1.71 o 
   1   0   1     5973.91     4834.20     51.23 o 
   2   0   1      841.99      796.60      6.97 o 
   3   0   1      111.88       99.64      1.16 o 
   4   0   1       17.37       26.24      0.57 o 
   5   0   1        0.43        0.64      0.20 o 
   6   0   1        0.04        0.14      0.20 o 
   7   0   1      186.54      178.96      2.53 o 
   8   0   1       42.14       45.53      1.31 o 
   9   0   1        0.00        0.24      0.52 o 
  10   0   1       49.80       51.67      1.78 o 
 -11   1   1       23.59       20.44      1.22 o 
 -10   1   1       12.96       11.55      1.17 o 
  -9   1   1        1.07        2.20      0.51 o 
  -8   1   1      164.81      161.55      2.38 o 
  -7   1   1       68.11       81.43      1.31 o 
  -6   1   1       61.31       47.89      0.91 o 
  -5   1   1        1.73        0.89      0.18 o 
  -4   1   1       52.30       48.29      0.71 o 
  -3   1   1      942.62     1083.31      8.80 o 
  -2   1   1    15110.50    10475.05    147.93 o 
  -1   1   1     1546.48     1541.06     18.58 o 
   0   1   1      854.53      920.20      9.20 o 
   1   1   1      383.42      416.12      4.58 o 
   2   1   1      696.58      679.62      7.62 o 
   3   1   1        2.01        2.65      0.19 o 
   4   1   1      264.13      271.99      2.50 o 
   5   1   1      218.69      268.90      2.58 o 
   6   1   1       33.08       27.12      0.66 o 
   7   1   1       65.52       54.51      1.86 o 
   8   1   1       63.48       66.06      1.65 o 
   9   1   1        5.24        4.20      0.64 o 
  10   1   1        4.82        4.92      0.96 o 
 -11   2   1       10.68        9.65      0.88 o 
 -10   2   1       19.37       16.91      0.96 o 
  -9   2   1       15.26       14.53      0.86 o 
  -8   2   1       43.76       36.59      1.19 o 
  -7   2   1      961.84      949.45      8.27 o 
  -6   2   1      223.09      203.79      2.27 o 
  -5   2   1        0.50        3.56      0.26 o 
  -4   2   1      634.71      684.67      5.48 o 
  -3   2   1     2562.29     2824.47     22.36 o 
  -2   2   1     5122.86     4308.91     40.31 o 
  -1   2   1      187.47      211.70      3.14 o 
   0   2   1     3667.15     3307.47     41.78 o 
   1   2   1     2412.59     2474.33    134.54 o 
   2   2   1     2766.13     2737.06     29.22 o 
   3   2   1      416.32      396.24      4.29 o 
   4   2   1      460.55      434.11      4.37 o 
   5   2   1       13.07       14.94      0.51 o 
   6   2   1        0.95        2.20      0.27 o 
   7   2   1      135.75      137.33      2.82 o 
   8   2   1      484.01      504.01      7.42 o 
   9   2   1       74.65       71.77      4.22 o 
  10   2   1        4.27        2.74      1.21 o 
 -11   3   1        0.03       -0.65      0.70 o 
 -10   3   1        1.53        0.57      0.49 o 
  -9   3   1       54.85       53.75      1.51 o 
  -8   3   1      119.14      116.78      2.06 o 
  -7   3   1      444.70      446.58      5.22 o 
  -6   3   1      526.79      519.08      4.75 o 
  -5   3   1       15.68       22.62      0.53 o 
  -4   3   1     1176.69     1227.11      9.93 o 
  -3   3   1     1432.90     1463.97     13.80 o 
  -2   3   1      287.63      371.98      4.19 o 
  -1   3   1      341.98      326.72      4.06 o 
   0   3   1      867.48      849.83      9.56 o 
   1   3   1      603.61      654.57     11.67 o 
   2   3   1      142.22      129.07      2.60 o 
   3   3   1       75.35       54.64      1.10 o 
   4   3   1      557.46      534.89      6.45 o 
   5   3   1      125.09      130.80      2.24 o 
   6   3   1       45.00       43.86      1.75 o 
   7   3   1      179.06      163.27      5.72 o 
   8   3   1       33.47       38.99      1.97 o 
   9   3   1        0.03       -0.05      0.71 o 
  10   3   1        9.06        9.32      1.77 o 
 -11   4   1        1.13        2.44      0.76 o 
 -10   4   1        3.86        4.86      0.80 o 
  -9   4   1       45.18       45.96      1.74 o 
  -8   4   1        7.16        6.96      0.67 o 
  -7   4   1      393.12      390.04      5.06 o 
  -6   4   1        9.60        4.52      0.38 o 
  -5   4   1     2318.51     2303.90     19.65 o 
  -4   4   1      777.44      792.52      7.67 o 
  -3   4   1        5.89        6.90      0.36 o 
  -2   4   1        1.90        1.81      0.32 o 
  -1   4   1      421.54      396.16      4.79 o 
   0   4   1        9.79       14.01      0.53 o 
   1   4   1      721.46      911.83     13.11 o 
   2   4   1      783.73      756.84     11.66 o 
   3   4   1      138.10      142.19      2.47 o 
   4   4   1      146.35      146.86      2.34 o 
   5   4   1      359.13      369.67      5.45 o 
   6   4   1        8.74        7.90      1.18 o 
   7   4   1      233.49      212.05      5.41 o 
   8   4   1        2.01        1.07      0.80 o 
   9   4   1       40.52       34.97      2.11 o 
 -11   5   1       29.40       26.12      1.83 o 
 -10   5   1        3.47        3.23      0.69 o 
  -9   5   1       28.51       27.05      1.14 o 
  -8   5   1       58.37       62.27      1.55 o 
  -7   5   1      313.63      302.79      4.10 o 
  -6   5   1      110.02       98.60      1.62 o 
  -5   5   1      134.17      100.76      1.41 o 
  -4   5   1      474.43      483.53      4.68 o 
  -3   5   1       18.24       20.49      0.78 o 
  -2   5   1       71.68       78.81      1.37 o 
  -1   5   1      214.56      208.24      2.85 o 
   0   5   1      147.00      174.86      2.44 o 
   1   5   1      709.65      723.59     10.64 o 
   2   5   1      933.78     1001.95     13.08 o 
   3   5   1       81.87       83.38      2.22 o 
   4   5   1       31.45       34.18      1.59 o 
   5   5   1      321.51      301.96      6.46 o 
   6   5   1       13.83       11.54      1.52 o 
   7   5   1       45.19       48.57      2.35 o 
   8   5   1       97.15       89.94      5.97 o 
   9   5   1        4.28        3.58      1.15 o 
 -10   6   1        1.16       -0.09      0.71 o 
  -9   6   1        1.36        0.74      0.61 o 
  -8   6   1      106.08      109.74      2.58 o 
  -7   6   1        0.05        0.25      0.39 o 
  -6   6   1      754.52      764.53      8.28 o 
  -5   6   1       21.86       19.86      0.82 o 
  -4   6   1      395.17      406.86      4.98 o 
  -3   6   1        0.42        2.25      0.56 o 
  -2   6   1       32.47       43.94      1.02 o 
  -1   6   1      257.76      299.11      4.53 o 
   0   6   1      241.72      282.70      3.74 o 
   1   6   1      425.03      377.24      5.51 o 
   2   6   1      276.46      263.87      5.72 o 
   3   6   1      393.77      444.52     22.02 o 
   4   6   1       23.85       21.97      1.39 o 
   5   6   1       12.64       23.09      2.14 o 
   6   6   1       56.00       47.72      2.18 o 
   7   6   1       32.48       33.89      2.07 o 
   8   6   1       10.74       11.38      1.43 o 
 -10   7   1       28.48       31.06      1.64 o 
  -9   7   1        7.15        8.48      0.94 o 
  -8   7   1       72.87       73.95      2.39 o 
  -7   7   1       33.63       38.94      1.41 o 
  -6   7   1       85.08       81.29      2.79 o 
  -5   7   1      630.07      622.52      7.64 o 
  -4   7   1      319.90      307.85      4.71 o 
  -3   7   1       17.91       25.23      1.00 o 
  -2   7   1      113.85      117.43      2.07 o 
  -1   7   1       46.57       45.68      1.10 o 
   0   7   1       57.88       70.78      1.58 o 
   1   7   1       96.88       84.85      2.20 o 
   2   7   1       57.60       63.44      2.76 o 
   3   7   1       18.79       14.50      1.15 o 
   4   7   1        4.11        7.55      1.35 o 
   5   7   1       58.06       52.15      3.38 o 
   6   7   1       63.21       61.05      3.94 o 
   7   7   1       13.49       12.84      2.03 o 
   8   7   1       25.16       31.62      2.23 o 
 -10   8   1       11.96       10.26      1.18 o 
  -9   8   1       27.47       28.49      1.67 o 
  -8   8   1        1.76        1.35      0.76 o 
  -7   8   1        0.08        0.19      0.51 o 
  -6   8   1       58.60       55.09      3.11 o 
  -5   8   1        0.05       -0.22      0.44 o 
  -4   8   1      280.17      286.04      4.58 o 
  -3   8   1       59.39       58.06      1.92 o 
  -2   8   1      265.15      275.90      4.24 o 
  -1   8   1      174.15      165.19      3.17 o 
   0   8   1        7.39       12.95      0.72 o 
   1   8   1       14.73       11.26      0.94 o 
   2   8   1        6.51        5.25      1.75 o 
   3   8   1       10.14       14.06      1.19 o 
   4   8   1       75.10       59.36      3.49 o 
   5   8   1       87.97       83.68      4.51 o 
   6   8   1       24.41       21.29      2.48 o 
   7   8   1       29.93       29.06      3.04 o 
  -9   9   1        0.12       -0.42      0.72 o 
  -8   9   1       30.67       32.46      2.73 o 
  -7   9   1       52.29       60.59      2.66 o 
  -6   9   1       80.09       91.12      3.29 o 
  -5   9   1        1.99        1.31      0.62 o 
  -4   9   1      977.39      935.98     14.57 o 
  -3   9   1       38.64       44.67      1.85 o 
  -2   9   1       62.10       54.75      1.58 o 
  -1   9   1       73.02       75.29      2.56 o 
   0   9   1       15.39       14.94      1.12 o 
   1   9   1       53.79       58.88      2.27 o 
   2   9   1      118.80      120.81      3.62 o 
   3   9   1       17.73       21.40      1.55 o 
   4   9   1       10.84       12.16      1.80 o 
   5   9   1       32.36       38.52      3.15 o 
   6   9   1       74.18       73.66      4.51 o 
  -8  10   1       52.19       52.69      3.27 o 
  -7  10   1       16.32       13.82      1.44 o 
  -6  10   1        8.46        9.01      1.16 o 
  -5  10   1        1.00        0.54      0.54 o 
  -4  10   1       61.96       59.43      2.09 o 
  -3  10   1       68.82       77.41      2.67 o 
  -2  10   1       32.49       33.49      1.64 o 
  -1  10   1       83.54       82.74      3.52 o 
   0  10   1        2.86        1.70      0.65 o 
   1  10   1       39.89       37.47      1.83 o 
   2  10   1       83.41       85.70      8.50 o 
   3  10   1        8.74       12.61      1.69 o 
   4  10   1        0.97        1.35      1.01 o 
   5  10   1       80.59       90.33      5.07 o 
  -7  11   1       74.32       73.69      3.04 o 
  -6  11   1       11.55       11.21      1.24 o 
  -5  11   1       13.15       14.39      2.29 o 
  -4  11   1       39.12       33.99      2.42 o 
  -3  11   1      367.15      354.85      7.37 o 
  -2  11   1       15.49       14.79      1.27 o 
  -1  11   1      162.41      155.38      4.04 o 
   0  11   1       13.66       11.01      1.21 o 
   1  11   1       14.56       13.78      1.31 o 
   2  11   1       18.30       20.99      2.48 o 
   3  11   1       19.24       18.36      2.14 o 
   4  11   1        0.38       -0.45      0.90 o 
  -6  12   1       33.01       32.08      2.26 o 
  -5  12   1       83.51       79.85      3.19 o 
  -4  12   1        2.12        3.30      0.94 o 
  -3  12   1       17.31       16.66      1.47 o 
  -2  12   1       13.39       13.25      1.52 o 
  -1  12   1       26.12       25.73      1.66 o 
   0  12   1       68.84       72.23      4.26 o 
   1  12   1        3.43        2.52      0.87 o 
   2  12   1       25.23       23.99      2.37 o 
   3  12   1       17.97       20.95      2.37 o 
  -4  13   1        1.14        0.28      0.75 o 
  -3  13   1       17.44       15.48      1.52 o 
  -2  13   1        2.03        1.73      1.37 o 
  -1  13   1       54.16       54.04      2.43 o 
   0  13   1       57.27       58.42      2.51 o 
   1  13   1       11.75        9.01      1.58 o 
  -1 -13   2        0.01        0.13      0.54 o 
   0 -13   2        4.02        2.86      0.69 o 
   1 -13   2       64.84       65.81      2.73 o 
   2 -13   2       57.48       63.05      2.81 o 
   3 -13   2        2.72        3.00      1.35 o 
  -4 -12   2       39.77       44.04      2.82 o 
  -3 -12   2       30.30       29.96      2.14 o 
  -2 -12   2       43.77       46.63      2.25 o 
  -1 -12   2       11.62       10.64      1.47 o 
   0 -12   2        0.00       -0.04      0.52 o 
   1 -12   2       17.30       16.91      1.28 o 
   2 -12   2        0.11        0.64      0.62 o 
   3 -12   2        0.37        0.16      0.65 o 
   4 -12   2       39.62       36.00      3.15 o 
   5 -12   2        6.92        7.53      1.35 o 
  -5 -11   2       63.93       63.41      3.60 o 
  -4 -11   2        0.08        0.00      0.79 o 
  -3 -11   2       38.63       42.46      2.37 o 
  -2 -11   2       32.03       39.20      1.91 o 
  -1 -11   2      105.99      107.67      5.74 o 
   0 -11   2       54.83       57.92      3.25 o 
   1 -11   2        0.04       -0.17      0.37 o 
   2 -11   2      132.11      138.22      3.19 o 
   3 -11   2        9.37       10.75      1.09 o 
   4 -11   2       40.29       39.63      2.42 o 
   5 -11   2       16.32       11.92      2.53 o 
   6 -11   2        0.78       -0.01      0.83 o 
  -6 -10   2       16.85       16.67      1.91 o 
  -5 -10   2        8.26        7.32      1.35 o 
  -4 -10   2      292.13      269.86      8.56 o 
  -3 -10   2       14.41       18.25      1.46 o 
  -2 -10   2      303.66      311.40      6.52 o 
  -1 -10   2        0.28       -0.59      0.59 o 
   0 -10   2      213.63      210.81      5.05 o 
   1 -10   2      258.11      260.41      4.54 o 
   2 -10   2      252.10      239.28      4.49 o 
   3 -10   2       29.45       24.68      1.48 o 
   4 -10   2        5.73        3.33      0.84 o 
   5 -10   2       27.92       23.44      4.11 o 
   6 -10   2       18.95       20.73      1.97 o 
   7 -10   2       17.03       18.73      2.08 o 
  -7  -9   2       56.78       50.46      3.38 o 
  -6  -9   2        0.60        0.45      0.79 o 
  -5  -9   2       43.93       52.03      3.04 o 
  -4  -9   2      196.92      191.58      6.42 o 
  -3  -9   2        9.51        6.42      0.90 o 
  -2  -9   2      179.44      181.52      4.97 o 
  -1  -9   2       22.72       19.08      1.58 o 
   0  -9   2        0.50        0.23      0.55 o 
   1  -9   2        4.15        3.23      0.34 o 
   2  -9   2      182.03      176.05      3.50 o 
   3  -9   2      110.85      111.53      3.12 o 
   4  -9   2       58.99       53.09      2.22 o 
   5  -9   2       78.84       71.13      3.14 o 
   6  -9   2       44.30       40.49      2.56 o 
   7  -9   2        1.85        2.67      1.10 o 
   8  -9   2        4.55        6.39      1.16 o 
  -8  -8   2       23.31       17.57      2.25 o 
  -7  -8   2        0.11        0.68      0.90 o 
  -6  -8   2        0.75        0.34      0.68 o 
  -5  -8   2        2.16        4.73      1.01 o 
  -4  -8   2      188.61      193.05      6.31 o 
  -3  -8   2      386.67      407.69      8.28 o 
  -2  -8   2      560.16      561.07     13.23 o 
  -1  -8   2     1190.95     1174.97     21.93 o 
   0  -8   2       45.04       47.33      1.65 o 
   1  -8   2       28.12       25.44      0.78 o 
   2  -8   2       21.05       17.49      0.77 o 
   3  -8   2       32.67       30.24      1.53 o 
   4  -8   2        0.11       -0.48      0.48 o 
   5  -8   2       28.90       26.81      3.49 o 
   6  -8   2        0.72       -0.21      0.58 o 
   7  -8   2        0.12        0.37      0.61 o 
   8  -8   2       19.36       21.72      1.70 o 
   9  -8   2        0.05       -0.55      0.68 o 
  -9  -7   2        3.21        1.69      1.35 o 
  -8  -7   2       13.13       13.85      2.03 o 
  -7  -7   2       30.36       39.20      2.82 o 
  -6  -7   2        0.35        1.24      0.79 o 
  -5  -7   2       58.45       54.06      2.82 o 
  -4  -7   2       20.30       21.62      1.58 o 
  -3  -7   2        1.29        0.12      0.35 o 
  -2  -7   2      344.61      321.57      7.08 o 
  -1  -7   2      185.62      194.79      4.14 o 
   0  -7   2        0.76        1.25      0.50 o 
   1  -7   2      100.01       94.02      2.29 o 
   2  -7   2      281.25      270.60      3.32 o 
   3  -7   2      534.79      565.97      8.36 o 
   4  -7   2       15.54       17.38      1.46 o 
   5  -7   2       47.86       52.48      4.62 o 
   6  -7   2        0.18        0.32      0.71 o 
   7  -7   2        6.05        6.00      0.97 o 
   8  -7   2       85.13       81.60      2.47 o 
   9  -7   2       19.73       15.83      1.32 o 
  -9  -6   2       21.91       23.28      1.86 o 
  -8  -6   2       34.79       41.00      3.15 o 
  -7  -6   2       17.09       19.48      2.03 o 
  -6  -6   2        4.75       10.14      1.35 o 
  -5  -6   2        0.58        0.45      0.56 o 
  -4  -6   2      102.81      107.90      3.94 o 
  -3  -6   2     1000.88     1035.03     24.81 o 
  -2  -6   2      186.32      184.35      3.99 o 
  -1  -6   2      161.48      166.21      3.56 o 
   0  -6   2        5.68        4.21      0.84 o 
   1  -6   2     2965.87     2999.54     38.22 o 
   2  -6   2        0.03        0.10      0.18 o 
   3  -6   2        6.31       10.71      2.15 o 
   4  -6   2       36.63       59.25      5.18 o 
   5  -6   2      207.72      193.54      4.03 o 
   6  -6   2       57.08       44.47      1.86 o 
   7  -6   2       36.95       36.39      1.52 o 
   8  -6   2       33.73       36.03      1.47 o 
   9  -6   2        0.86       -0.03      0.57 o 
 -10  -5   2       84.50       95.49      3.85 o 
  -9  -5   2       18.62       18.86      1.63 o 
  -8  -5   2       61.88       59.92      2.50 o 
  -7  -5   2       32.17       26.69      2.25 o 
  -6  -5   2        9.35        7.43      1.24 o 
  -5  -5   2      497.19      447.28      9.77 o 
  -4  -5   2      208.12      170.02      3.31 o 
  -3  -5   2        1.29        4.24      0.34 o 
  -2  -5   2       61.12       52.94      1.44 o 
  -1  -5   2      285.31      309.94      5.49 o 
   0  -5   2        0.31       -0.04      0.26 o 
   1  -5   2      110.18      121.00      1.50 o 
   2  -5   2       14.44       16.32      0.54 o 
   3  -5   2       33.22       30.13      0.87 o 
   4  -5   2       13.25       14.82      0.54 o 
   5  -5   2      284.86      253.53      4.54 o 
   6  -5   2       20.11       25.84      1.04 o 
   7  -5   2       23.03       21.58      1.07 o 
   8  -5   2       25.57       21.49      1.17 o 
   9  -5   2        7.76        8.82      1.01 o 
  10  -5   2        9.15       12.30      1.27 o 
 -10  -4   2       99.22      111.87      4.17 o 
  -9  -4   2        0.06        0.14      0.67 o 
  -8  -4   2       12.47       13.91      1.27 o 
  -7  -4   2        8.83        8.96      0.97 o 
  -6  -4   2       31.91       34.85      1.49 o 
  -5  -4   2       13.81       11.67      2.25 o 
  -4  -4   2      223.12      202.93      4.07 o 
  -3  -4   2       32.22       38.11      0.88 o 
  -2  -4   2        0.42        1.51      0.30 o 
  -1  -4   2     1112.78     1255.10     16.39 o 
   0  -4   2     1197.22     1421.37     21.06 o 
   1  -4   2      723.77      778.82      9.05 o 
   2  -4   2     3993.26     3975.02     67.88 o 
   3  -4   2       93.36      148.00      3.04 o 
   4  -4   2        1.67        1.36      0.25 o 
   5  -4   2      163.34      177.37      3.01 o 
   6  -4   2      362.02      364.81      5.92 o 
   7  -4   2        0.41        0.31      0.40 o 
   8  -4   2      192.96      191.81      3.25 o 
   9  -4   2       47.06       43.44      1.69 o 
  10  -4   2        0.40        0.47      0.63 o 
 -10  -3   2       34.44       32.80      2.00 o 
  -9  -3   2      157.88      161.12     11.66 o 
  -8  -3   2      135.68      135.22      3.93 o 
  -7  -3   2       42.82       43.40      2.08 o 
  -6  -3   2       90.98      104.56      2.53 o 
  -5  -3   2      215.32      243.89      3.79 o 
  -4  -3   2     1437.38     1405.57     21.49 o 
  -3  -3   2       33.05       33.95      0.99 o 
  -2  -3   2      213.87      261.61      3.34 o 
  -1  -3   2       45.58       69.85      1.71 o 
   0  -3   2       27.57       30.24      0.81 o 
   1  -3   2        8.67       27.36      0.60 o 
   2  -3   2      402.45      362.51      7.42 o 
   3  -3   2       44.24       68.61      1.13 o 
   4  -3   2       34.86       25.74      0.72 o 
   5  -3   2      232.54      240.45      3.02 o 
   6  -3   2      174.09      154.79      3.64 o 
   7  -3   2       51.50       47.56      1.43 o 
   8  -3   2        0.56        0.70      0.52 o 
   9  -3   2       25.72       22.28      1.70 o 
  10  -3   2        5.93        6.44      0.91 o 
 -11  -2   2        1.25       -0.23      1.01 o 
 -10  -2   2        0.18       -0.23      0.71 o 
  -9  -2   2      132.48      139.25      3.76 o 
  -8  -2   2      218.31      219.57      4.95 o 
  -7  -2   2       21.52       21.18      1.32 o 
  -6  -2   2       66.31       63.64      1.69 o 
  -5  -2   2      104.58      107.87      1.94 o 
  -4  -2   2      410.24      406.61      5.85 o 
  -3  -2   2     1630.34     1687.40     25.11 o 
  -2  -2   2      311.09      390.83      6.94 o 
  -1  -2   2     1786.23     1754.43     26.56 o 
   0  -2   2     1139.43     1120.87     12.63 o 
   1  -2   2     1910.32     1694.21     43.99 o 
   2  -2   2      864.19      884.26     12.34 o 
   3  -2   2       89.91       91.96      1.34 o 
   4  -2   2      202.01      228.50      2.27 o 
   5  -2   2      233.75      237.18      2.63 o 
   6  -2   2      419.58      377.15      4.46 o 
   7  -2   2      162.91      169.78      2.57 o 
   8  -2   2        0.73        0.57      0.44 o 
   9  -2   2       52.55       56.12      1.60 o 
  10  -2   2       36.30       36.85      1.63 o 
 -11  -1   2        8.97        9.78      1.80 o 
 -10  -1   2        0.85        0.56      0.54 o 
  -9  -1   2       60.42       62.51      1.85 o 
  -8  -1   2       65.11       71.18      1.48 o 
  -7  -1   2      584.31      607.51      6.68 o 
  -6  -1   2        5.78        9.75      0.58 o 
  -5  -1   2      621.02      618.87      6.08 o 
  -4  -1   2       12.36        8.59      0.60 o 
  -3  -1   2      707.13      769.79     12.34 o 
  -2  -1   2      201.54      233.59      3.26 o 
  -1  -1   2      663.65      718.41      9.31 o 
   0  -1   2      294.46      295.89      4.03 o 
   1  -1   2      146.76      154.00      1.67 o 
   2  -1   2      236.71      272.61      2.58 o 
   3  -1   2      874.32      888.39      7.27 o 
   4  -1   2      269.52      324.67      3.25 o 
   5  -1   2       80.87       71.10      1.17 o 
   6  -1   2      145.72      130.55      1.82 o 
   7  -1   2       28.43       34.10      1.16 o 
   8  -1   2       36.42       32.27      2.07 o 
   9  -1   2        3.42        1.97      0.56 o 
  10  -1   2       36.63       36.51      1.66 o 
 -11   0   2       34.90       34.98      1.88 o 
 -10   0   2        2.56        2.14      0.55 o 
  -9   0   2       79.48       76.48      1.79 o 
  -8   0   2      238.20      238.28      3.48 o 
  -7   0   2      139.49      118.61      1.69 o 
  -6   0   2       21.67       15.22      0.49 o 
  -5   0   2        1.60        4.91      0.29 o 
  -4   0   2      157.57      197.56      1.84 o 
  -3   0   2      737.00      719.86      5.95 o 
  -2   0   2        2.46        0.67      0.15 o 
  -1   0   2      770.41      683.09      6.44 o 
   0   0   2     2403.41     2342.74     51.97 o 
   1   0   2       70.59       64.63      1.13 o 
   2   0   2      168.62      138.91      1.63 o 
   3   0   2      870.37      881.76      7.26 o 
   4   0   2       10.76       16.99      0.51 o 
   5   0   2        3.59        1.15      0.23 o 
   6   0   2      104.67      101.87      1.48 o 
   7   0   2       15.95       17.29      0.78 o 
   8   0   2       14.10       15.16      1.23 o 
   9   0   2       34.22       39.52      1.56 o 
  10   0   2       29.79       31.65      1.44 o 
 -11   1   2       20.05       22.83      1.25 o 
 -10   1   2      233.08      232.83      4.19 o 
  -9   1   2       77.76       78.24      1.78 o 
  -8   1   2      148.56      160.58      2.34 o 
  -7   1   2      349.75      357.13      3.73 o 
  -6   1   2      118.83      141.27      1.75 o 
  -5   1   2      327.60      359.04      3.34 o 
  -4   1   2       58.58       67.00      0.87 o 
  -3   1   2     6530.58     5730.72     46.14 o 
  -2   1   2      782.17      891.09      8.41 o 
  -1   1   2     1331.50     1291.98     11.94 o 
   0   1   2      404.61      438.00      3.73 o 
   1   1   2      371.93      419.70      3.85 o 
   2   1   2      317.74      318.78      2.71 o 
   3   1   2      171.55      162.49      1.72 o 
   4   1   2       13.00       15.66      0.46 o 
   5   1   2      337.06      317.05      3.32 o 
   6   1   2       25.11       23.97      0.69 o 
   7   1   2        0.20        0.39      0.30 o 
   8   1   2       61.74       56.98      1.72 o 
   9   1   2       28.11       27.48      1.23 o 
  10   1   2        4.59        4.76      1.03 o 
 -11   2   2       38.42       36.91      1.58 o 
 -10   2   2       49.85       51.52      1.53 o 
  -9   2   2      211.15      208.19      4.17 o 
  -8   2   2      132.95      137.07      2.26 o 
  -7   2   2       25.81       29.34      0.99 o 
  -6   2   2      369.01      364.74      3.36 o 
  -5   2   2        4.32        4.27      0.26 o 
  -4   2   2      331.27      354.72      3.08 o 
  -3   2   2      797.49      890.09      7.34 o 
  -2   2   2      319.51      341.39      3.55 o 
  -1   2   2     1341.41     1456.01     13.35 o 
   0   2   2     1758.80     1687.66     15.91 o 
   1   2   2       71.19       71.78      1.06 o 
   2   2   2        3.82        9.40      0.35 o 
   3   2   2       43.23       59.19      0.86 o 
   4   2   2        1.00        2.61      0.21 o 
   5   2   2      123.29      124.40      1.59 o 
   6   2   2        0.03        0.86      0.37 o 
   7   2   2       15.94       15.01      0.73 o 
   8   2   2       80.73       76.23      2.23 o 
   9   2   2       36.19       39.30      1.83 o 
 -11   3   2        0.12       -0.41      0.59 o 
 -10   3   2        4.97        5.62      0.74 o 
  -9   3   2       70.77       71.99      1.75 o 
  -8   3   2        0.08        0.08      0.29 o 
  -7   3   2       78.78       92.42      1.50 o 
  -6   3   2        5.05        1.11      0.24 o 
  -5   3   2     1502.83     1587.03     11.72 o 
  -4   3   2     4958.90     4834.43     69.47 o 
  -3   3   2       62.62       83.73      1.13 o 
  -2   3   2     1064.28     1106.64     11.30 o 
  -1   3   2      112.00      140.70      1.99 o 
   0   3   2      635.43      516.64      6.71 o 
   1   3   2      227.24      243.37      3.54 o 
   2   3   2       47.69       25.64      0.75 o 
   3   3   2       15.32       15.19      0.42 o 
   4   3   2       51.26       63.50      1.21 o 
   5   3   2      245.33      263.46      3.61 o 
   6   3   2      297.39      279.39      4.40 o 
   7   3   2       27.76       26.99      1.60 o 
   8   3   2        7.51        8.51      1.15 o 
   9   3   2       60.35       65.72      7.66 o 
 -11   4   2       39.74       33.28      1.56 o 
 -10   4   2       97.68       98.01      2.48 o 
  -9   4   2       18.60       22.79      2.33 o 
  -8   4   2      237.62      248.64      3.58 o 
  -7   4   2      540.97      528.93      6.60 o 
  -6   4   2      433.55      408.38      3.84 o 
  -5   4   2     1025.08     1073.73      9.56 o 
  -4   4   2       11.97       16.29      0.55 o 
  -3   4   2      227.38      256.58      3.30 o 
  -2   4   2      440.31      441.26      5.02 o 
  -1   4   2      475.67      501.96      6.16 o 
   0   4   2      901.01      809.85     12.26 o 
   1   4   2      105.83      108.17      3.81 o 
   2   4   2      522.46      505.73      9.61 o 
   3   4   2       62.37       66.22      2.13 o 
   4   4   2        4.67        6.84      0.58 o 
   5   4   2      275.42      254.93      4.15 o 
   6   4   2      176.47      180.75      4.38 o 
   7   4   2       13.97       13.94      1.23 o 
   8   4   2        4.94        4.01      1.48 o 
   9   4   2       76.02       85.31      3.19 o 
 -11   5   2        4.83        3.53      0.79 o 
 -10   5   2       34.31       35.28      1.47 o 
  -9   5   2       67.01       66.33      1.72 o 
  -8   5   2       49.90       53.70      1.44 o 
  -7   5   2      713.66      703.34      6.75 o 
  -6   5   2     2770.12     2743.19     23.43 o 
  -5   5   2      102.35      117.61      1.72 o 
  -4   5   2       12.00       14.99      0.56 o 
  -3   5   2      325.37      321.92      4.03 o 
  -2   5   2      465.32      508.46      5.96 o 
  -1   5   2       21.50       10.67      0.55 o 
   0   5   2       14.01        6.09      0.36 o 
   1   5   2       35.63       27.77      1.47 o 
   2   5   2      144.16      132.20      3.06 o 
   3   5   2      312.92      321.20      5.34 o 
   4   5   2      205.65      205.94      3.96 o 
   5   5   2       34.27       34.04      4.05 o 
   6   5   2        3.16        4.87      0.96 o 
   7   5   2       11.94       11.80      2.25 o 
   8   5   2        9.08       10.42      1.39 o 
 -11   6   2        1.54        0.42      0.92 o 
 -10   6   2       57.13       51.38      2.20 o 
  -9   6   2        7.19        6.47      0.83 o 
  -8   6   2       94.32       90.97      2.66 o 
  -7   6   2       30.61       30.99      1.13 o 
  -6   6   2      388.33      370.81      4.25 o 
  -5   6   2      366.41      334.35      3.08 o 
  -4   6   2       49.67       49.93      1.14 o 
  -3   6   2      979.23      956.67     10.73 o 
  -2   6   2       30.48       35.05      0.95 o 
  -1   6   2      515.79      482.08      6.04 o 
   0   6   2      282.22      308.45      4.10 o 
   1   6   2      157.75      146.75      3.20 o 
   2   6   2       33.06       28.47      1.63 o 
   3   6   2      526.11      503.06     10.19 o 
   4   6   2      257.47      237.00      5.81 o 
   5   6   2       68.50       65.70      2.65 o 
   6   6   2       84.90       70.27      3.94 o 
   7   6   2        0.07        0.00      0.72 o 
   8   6   2        0.14        0.23      0.80 o 
 -10   7   2       32.94       30.12      1.77 o 
  -9   7   2      166.05      153.65      4.54 o 
  -8   7   2      206.12      207.51      4.03 o 
  -7   7   2        0.03        0.21      0.41 o 
  -6   7   2       77.94       77.08      1.98 o 
  -5   7   2      206.75      183.74      3.47 o 
  -4   7   2      194.35      186.67      3.02 o 
  -3   7   2        0.70        3.03      0.48 o 
  -2   7   2       52.88       56.94      1.44 o 
  -1   7   2      765.40      803.86     10.89 o 
   0   7   2      200.13      209.84      4.28 o 
   1   7   2      195.30      191.77      4.04 o 
   2   7   2        0.28        1.24      0.79 o 
   3   7   2       31.45       33.61      1.87 o 
   4   7   2        2.62        1.32      1.13 o 
   5   7   2        6.08        3.38      1.35 o 
   6   7   2       25.42       26.36      2.82 o 
   7   7   2        9.34       11.80      1.63 o 
 -10   8   2       42.80       37.05      1.99 o 
  -9   8   2        2.13        1.72      0.79 o 
  -8   8   2       16.60       17.21      1.08 o 
  -7   8   2      228.67      226.62      4.80 o 
  -6   8   2        0.25        0.00      0.44 o 
  -5   8   2        4.39        3.31      0.61 o 
  -4   8   2      171.68      186.14      3.42 o 
  -3   8   2        7.63        7.20      0.69 o 
  -2   8   2      434.92      461.32      6.35 o 
  -1   8   2      181.98      173.30      5.49 o 
   0   8   2      140.68      136.48      4.56 o 
   1   8   2        2.75        3.46      0.70 o 
   2   8   2       27.78       24.32      1.54 o 
   3   8   2        0.94        1.63      0.67 o 
   4   8   2       40.58       44.26      3.27 o 
   5   8   2        3.62        1.91      1.13 o 
   6   8   2       11.41       14.64      2.25 o 
   7   8   2        1.99        1.46      1.24 o 
  -9   9   2        0.17        0.35      0.81 o 
  -8   9   2        0.49        0.13      0.57 o 
  -7   9   2      129.65      121.26      2.95 o 
  -6   9   2       79.77       74.91      2.91 o 
  -5   9   2       30.76       30.47      1.53 o 
  -4   9   2       88.21       92.24      2.30 o 
  -3   9   2      391.43      395.45      6.70 o 
  -2   9   2      134.70      128.42      3.38 o 
  -1   9   2        0.05       -0.26      0.40 o 
   0   9   2        6.33        7.50      1.80 o 
   1   9   2        0.16       -0.01      0.62 o 
   2   9   2       28.69       25.81      1.73 o 
   3   9   2      320.57      311.57      8.62 o 
   4   9   2       21.45       18.36      2.25 o 
   5   9   2        2.07        1.24      1.13 o 
   6   9   2        2.48        1.58      1.24 o 
  -9  10   2       29.76       28.61      4.28 o 
  -8  10   2       36.33       33.91      1.77 o 
  -7  10   2       37.96       34.80      2.08 o 
  -6  10   2       88.26       86.88      2.84 o 
  -5  10   2        8.20        7.06      1.09 o 
  -4  10   2        1.37        1.32      0.68 o 
  -3  10   2        9.76        9.29      1.47 o 
  -2  10   2       82.02       76.89      2.64 o 
  -1  10   2       15.91       18.03      1.28 o 
   0  10   2      162.06      164.34      4.68 o 
   1  10   2        7.86        5.29      0.92 o 
   2  10   2      100.66       95.74      3.83 o 
   3  10   2       10.76       14.42      2.03 o 
   4  10   2       21.32       21.40      2.59 o 
   5  10   2        0.09       -0.68      0.90 o 
  -8  11   2        5.76        4.48      1.17 o 
  -7  11   2       13.30       12.42      1.76 o 
  -6  11   2      192.78      190.69      5.32 o 
  -5  11   2        7.06        8.68      1.24 o 
  -4  11   2       15.42       14.96      1.38 o 
  -3  11   2       32.96       34.21      1.91 o 
  -2  11   2        8.99        9.76      1.10 o 
  -1  11   2        0.59        0.78      0.61 o 
   0  11   2      115.41      104.09      3.63 o 
   1  11   2       10.95       12.69      1.86 o 
   2  11   2        1.07       -0.05      0.65 o 
   3  11   2       60.49       66.79      4.17 o 
   4  11   2      105.16       94.27      5.41 o 
  -6  12   2       27.75       27.14      2.09 o 
  -5  12   2       21.12       21.14      2.65 o 
  -4  12   2        0.30        0.18      0.65 o 
  -3  12   2       23.60       25.44      1.79 o 
  -2  12   2       19.82       25.39      1.72 o 
  -1  12   2        4.99        4.95      0.97 o 
   0  12   2       53.68       51.81      2.58 o 
   1  12   2       38.58       45.07      2.49 o 
   2  12   2       18.96       17.01      2.25 o 
  -4  13   2       45.58       40.55      2.38 o 
  -3  13   2       22.05       22.20      1.82 o 
  -2  13   2       46.43       44.55      2.36 o 
  -1  13   2       10.46       10.19      1.31 o 
   0  13   2        4.94        5.54      1.09 o 
  -1 -13   3       18.91       21.74      3.94 o 
   0 -13   3       62.58       76.25      6.53 o 
   1 -13   3       38.07       40.21      2.70 o 
   2 -13   3       27.62       32.84      3.21 o 
  -3 -12   3        1.88        1.80      0.79 o 
  -1 -12   3       64.53       69.83      5.86 o 
   0 -12   3       50.75       54.06      5.29 o 
   1 -12   3       11.48        9.64      2.82 o 
   2 -12   3        0.27        0.37      0.84 o 
   3 -12   3        0.47        3.11      0.97 o 
   4 -12   3       12.17       10.18      1.52 o 
   5 -12   3        6.82        5.53      1.26 o 
  -5 -11   3       11.96        9.24      1.35 o 
  -4 -11   3       23.59       21.29      1.69 o 
  -3 -11   3       10.00        9.69      1.13 o 
  -1 -11   3      119.75      109.81      6.87 o 
   0 -11   3        1.72        2.66      1.10 o 
   1 -11   3       29.02       32.97      2.59 o 
   2 -11   3        0.37        0.39      0.73 o 
   3 -11   3       27.33       31.39      2.20 o 
   4 -11   3        2.26        2.57      0.85 o 
   5 -11   3       13.56       14.94      1.65 o 
   6 -11   3       29.43       32.11      2.52 o 
  -6 -10   3       14.47       15.32      1.80 o 
  -5 -10   3        0.85        2.14      0.90 o 
  -4 -10   3       22.01       22.19      1.69 o 
  -3 -10   3      188.01      181.22      5.41 o 
  -2 -10   3       12.65       13.29      2.14 o 
  -1 -10   3       36.55       34.01      3.15 o 
   0 -10   3        6.52        6.58      1.33 o 
   1 -10   3        0.05       -0.35      0.48 o 
   2 -10   3       72.85       76.43      2.46 o 
   3 -10   3       99.25       93.09      3.76 o 
   4 -10   3        0.06       -0.49      0.49 o 
   5 -10   3       21.48       19.42      1.83 o 
   6 -10   3       35.62       35.70      2.56 o 
   7 -10   3       31.22       29.88      2.60 o 
  -7  -9   3        0.03        0.00      0.79 o 
  -6  -9   3       10.33        7.77      1.24 o 
  -5  -9   3       11.26       11.60      1.35 o 
  -4  -9   3       48.93       47.87      2.37 o 
  -3  -9   3      100.02      106.55      3.49 o 
  -2  -9   3       16.07       13.18      2.03 o 
  -1  -9   3      107.70      116.57      5.74 o 
   0  -9   3      374.03      386.32      9.45 o 
   1  -9   3        1.35        2.26      0.69 o 
   2  -9   3        0.83        0.07      0.39 o 
   3  -9   3       85.55       85.75      3.97 o 
   4  -9   3       34.63       41.24      5.18 o 
   5  -9   3        5.03        7.34      1.29 o 
   6  -9   3       28.88       35.70      2.54 o 
   7  -9   3        3.73        0.94      1.00 o 
   8  -9   3        3.52        1.24      0.94 o 
  -8  -8   3        0.20        0.23      0.90 o 
  -7  -8   3       70.72       70.62      3.83 o 
  -6  -8   3      123.14      132.11      5.18 o 
  -5  -8   3       10.67        9.91      1.24 o 
  -4  -8   3       56.59       45.39      2.25 o 
  -3  -8   3       40.78       33.68      1.58 o 
  -2  -8   3       16.67       15.09      2.03 o 
  -1  -8   3      255.35      236.41      8.67 o 
   0  -8   3      605.74      588.10     10.42 o 
   1  -8   3        8.42       11.09      0.51 o 
   2  -8   3       13.12       13.87      1.01 o 
   3  -8   3      286.60      302.96      6.18 o 
   4  -8   3      191.11      170.47     11.15 o 
   5  -8   3        1.51        0.75      0.68 o 
   6  -8   3        1.23       -0.04      0.68 o 
   7  -8   3        6.28        5.64      1.04 o 
   8  -8   3       14.54       13.25      1.48 o 
  -9  -7   3        0.11       -0.90      0.90 o 
  -8  -7   3       16.56       19.60      2.37 o 
  -7  -7   3       35.29       34.69      2.59 o 
  -6  -7   3       91.96       89.43      4.05 o 
  -5  -7   3      215.36      219.74      6.87 o 
  -4  -7   3       11.16       12.39      1.13 o 
  -3  -7   3      490.01      518.01      9.24 o 
  -2  -7   3       67.14       70.06      3.83 o 
  -1  -7   3        0.59        3.61      0.84 o 
   0  -7   3       93.87       91.10      2.61 o 
   1  -7   3       28.57       25.98      1.18 o 
   2  -7   3       93.23      104.21      2.00 o 
   3  -7   3      111.34       94.32      3.27 o 
   4  -7   3      134.18      115.77      3.92 o 
   5  -7   3        0.81       -0.46      0.46 o 
   6  -7   3       16.83       13.56      1.22 o 
   7  -7   3        0.01        0.24      0.63 o 
   8  -7   3       57.42       58.07      2.15 o 
   9  -7   3        3.20        3.65      0.95 o 
  -9  -6   3       54.04       56.54      3.94 o 
  -8  -6   3       43.98       56.20      3.72 o 
  -7  -6   3      199.04      189.78      7.10 o 
  -6  -6   3        8.16       11.94      1.46 o 
  -5  -6   3       38.98       28.83      1.80 o 
  -4  -6   3      395.62      373.31      8.16 o 
  -3  -6   3      147.95      164.46      4.17 o 
  -2  -6   3       60.33       71.91      2.29 o 
  -1  -6   3       26.16       44.59      2.65 o 
   0  -6   3      455.97      480.93      8.38 o 
   1  -6   3      422.74      459.70      5.76 o 
   2  -6   3       19.12       25.30      0.71 o 
   3  -6   3       18.20       13.15      1.21 o 
   4  -6   3       96.28       78.53      3.06 o 
   5  -6   3       47.90       43.09      2.21 o 
   6  -6   3       81.65       77.78      2.54 o 
   7  -6   3      106.02      103.41      2.67 o 
   8  -6   3       23.24       21.01      1.37 o 
   9  -6   3        5.89        9.29      1.01 o 
 -10  -5   3        4.74        4.72      1.23 o 
  -9  -5   3      121.54      129.04      6.14 o 
  -8  -5   3       24.88       19.37      2.14 o 
  -7  -5   3        2.42        2.70      1.01 o 
  -6  -5   3        7.04        6.08      1.13 o 
  -5  -5   3      151.51      164.06      4.50 o 
  -4  -5   3      260.94      273.56      6.21 o 
  -3  -5   3        9.08       15.71      0.60 o 
  -2  -5   3       32.50       35.05      1.42 o 
  -1  -5   3      673.36      763.25     12.47 o 
   0  -5   3       66.59       91.12      4.01 o 
   1  -5   3      115.35       90.39      1.52 o 
   2  -5   3       39.39       65.19      2.09 o 
   3  -5   3      175.18      158.54      4.41 o 
   4  -5   3      174.54      158.86      3.40 o 
   5  -5   3      107.49      105.99      2.32 o 
   6  -5   3      249.06      243.49      4.15 o 
   7  -5   3       29.13       24.59      1.19 o 
   8  -5   3        0.05       -0.13      0.50 o 
   9  -5   3       35.29       35.13      1.78 o 
 -10  -4   3       14.83       16.23      1.68 o 
  -9  -4   3       47.55       51.47      2.49 o 
  -8  -4   3       39.66       42.09      2.05 o 
  -7  -4   3      110.89      102.10      2.95 o 
  -6  -4   3     1396.05     1405.39     35.37 o 
  -5  -4   3       18.22       16.09      1.14 o 
  -4  -4   3        0.49        0.33      0.24 o 
  -3  -4   3      124.07      116.25      2.08 o 
  -2  -4   3      128.90      143.00      2.03 o 
  -1  -4   3       45.07       53.39      1.58 o 
   0  -4   3      483.84      537.04      5.88 o 
   1  -4   3       41.15       38.74      1.05 o 
   2  -4   3      474.07      522.77     10.53 o 
   3  -4   3      449.60      476.22      7.91 o 
   4  -4   3       72.88       75.54      1.42 o 
   5  -4   3      126.88      104.78      2.08 o 
   6  -4   3       81.15       84.69      1.58 o 
   7  -4   3        8.74        7.99      0.66 o 
   8  -4   3        5.02        5.45      0.63 o 
   9  -4   3       68.42       69.26      2.38 o 
 -11  -3   3        4.46        2.76      1.19 o 
 -10  -3   3       14.63       14.51      1.62 o 
  -9  -3   3       28.97       28.09      1.89 o 
  -8  -3   3        1.24        1.87      0.67 o 
  -7  -3   3      329.39      313.28     10.93 o 
  -6  -3   3       39.60       34.87      1.32 o 
  -5  -3   3      408.94      431.38      6.17 o 
  -4  -3   3       92.20       91.01      2.47 o 
  -3  -3   3      733.16      851.11     11.19 o 
  -2  -3   3     1464.41     1535.09     17.34 o 
  -1  -3   3        1.65        1.98      0.14 o 
   0  -3   3      431.85      448.33      9.02 o 
   1  -3   3       41.18       42.41      0.93 o 
   2  -3   3       24.65       33.82      1.16 o 
   3  -3   3      675.01      771.75     10.91 o 
   4  -3   3      671.58      665.10      6.52 o 
   5  -3   3       73.26       64.68      2.01 o 
   6  -3   3      529.60      491.97      5.83 o 
   7  -3   3       46.06       41.75      1.38 o 
   8  -3   3       44.51       37.89      1.51 o 
   9  -3   3       21.58       23.01      1.37 o 
 -11  -2   3        5.46        4.94      2.65 o 
 -10  -2   3       12.03       10.70      1.73 o 
  -9  -2   3        3.69        3.76      0.87 o 
  -8  -2   3       62.43       57.19      3.10 o 
  -7  -2   3       33.78       33.13      1.29 o 
  -6  -2   3      523.66      514.56      7.24 o 
  -5  -2   3      410.52      436.29      5.53 o 
  -4  -2   3      514.58      566.12      7.81 o 
  -3  -2   3       78.22       96.61      1.89 o 
  -2  -2   3       48.61       32.64      0.99 o 
  -1  -2   3      232.54      256.62      3.11 o 
   0  -2   3      514.79      456.46      6.18 o 
   1  -2   3       18.80       22.48      0.58 o 
   2  -2   3       70.77       82.59      1.24 o 
   3  -2   3      467.60      571.45      5.60 o 
   4  -2   3       10.74        3.93      0.29 o 
   5  -2   3       22.17       26.73      0.61 o 
   6  -2   3       64.72       60.78      1.32 o 
   7  -2   3      115.35      108.21      1.96 o 
   8  -2   3      154.62      168.79      2.89 o 
   9  -2   3        4.11        6.35      0.87 o 
  10  -2   3      137.49      139.04      4.26 o 
 -11  -1   3       13.27       13.00      1.75 o 
 -10  -1   3      100.38       95.29      3.18 o 
  -9  -1   3        0.03       -0.40      0.40 o 
  -8  -1   3       99.38       93.87      2.12 o 
  -7  -1   3       95.32       88.20      1.82 o 
  -6  -1   3     1153.90     1206.88     11.40 o 
  -5  -1   3      235.15      252.83      2.85 o 
  -4  -1   3      362.05      392.82      3.96 o 
  -3  -1   3        4.70        2.16      0.18 o 
  -2  -1   3     1419.98     1378.54     17.48 o 
  -1  -1   3     1271.90     1221.33     13.89 o 
   0  -1   3      666.20      686.23      7.87 o 
   1  -1   3        7.25        8.46      0.36 o 
   2  -1   3       24.33       26.04      0.50 o 
   3  -1   3      399.55      404.28      3.32 o 
   4  -1   3      678.59      632.02      5.88 o 
   5  -1   3      154.85      165.61      2.07 o 
   6  -1   3       40.75       39.91      1.83 o 
   7  -1   3      319.34      319.30      4.58 o 
   8  -1   3      192.87      196.56      3.26 o 
   9  -1   3      167.48      166.31      2.99 o 
 -11   0   3        0.84        0.70      0.71 o 
 -10   0   3       51.56       49.49      1.99 o 
  -9   0   3        0.19        0.12      0.38 o 
  -8   0   3      211.93      204.07      3.15 o 
  -7   0   3        0.03        0.15      0.28 o 
  -6   0   3       11.80       11.61      0.49 o 
  -5   0   3     1124.08     1147.87      8.95 o 
  -4   0   3      125.83      133.67      1.64 o 
  -3   0   3     2076.96     2014.80     15.90 o 
  -2   0   3     1038.32     1089.54     11.01 o 
  -1   0   3      755.88      728.42      6.96 o 
   0   0   3      314.25      380.87      3.37 o 
   1   0   3      154.51      118.35      1.10 o 
   2   0   3        0.02        0.63      0.20 o 
   3   0   3      565.23      554.67      4.68 o 
   4   0   3      184.86      208.20      2.30 o 
   5   0   3       86.84       94.00      1.47 o 
   6   0   3       16.07       18.58      1.10 o 
   7   0   3       43.51       43.14      1.20 o 
   8   0   3       70.62       70.80      1.94 o 
   9   0   3      109.09      117.57      4.14 o 
 -11   1   3       12.32       11.93      0.97 o 
 -10   1   3        1.24        0.46      0.55 o 
  -9   1   3      116.36      119.53      2.23 o 
  -8   1   3       14.65       17.42      0.72 o 
  -7   1   3       78.26       74.33      1.36 o 
  -6   1   3        8.63       10.46      0.41 o 
  -5   1   3     1221.23     1259.52      9.82 o 
  -4   1   3      759.91      849.24      7.14 o 
  -3   1   3      927.82      930.61      6.57 o 
  -2   1   3        4.81        0.97      0.19 o 
  -1   1   3      312.01      290.99      2.59 o 
   0   1   3       47.95       60.51      0.69 o 
   1   1   3     2243.49     2180.77     15.50 o 
   2   1   3      147.78      161.12      1.91 o 
   3   1   3        2.73        0.07      0.15 o 
   4   1   3      147.54      152.75      1.82 o 
   5   1   3       22.60       22.12      0.68 o 
   6   1   3       93.88       93.73      1.59 o 
   7   1   3      335.12      323.02      4.43 o 
   8   1   3      176.51      174.96      3.40 o 
   9   1   3       92.58       95.56      2.72 o 
 -11   2   3       56.71       57.66      1.94 o 
 -10   2   3        9.44       12.09      0.84 o 
  -9   2   3       35.19       41.75      2.00 o 
  -8   2   3        1.12        0.57      0.34 o 
  -7   2   3      195.05      169.75      2.30 o 
  -6   2   3        0.14        0.54      0.19 o 
  -5   2   3      277.62      322.20      2.96 o 
  -4   2   3      104.71      100.04      1.13 o 
  -3   2   3     1308.97     1340.88      9.87 o 
  -2   2   3      793.18      794.43      6.24 o 
  -1   2   3      366.96      352.56      2.94 o 
   0   2   3        0.91        0.74      0.10 o 
   1   2   3      154.65      133.59      1.47 o 
   2   2   3       45.21       60.70      0.80 o 
   3   2   3       11.16       22.36      0.53 o 
   4   2   3       59.18       65.57      1.10 o 
   5   2   3       41.08       38.33      0.83 o 
   6   2   3        0.17       -0.24      0.28 o 
   7   2   3        1.83        1.89      0.49 o 
   8   2   3       26.28       32.87      2.15 o 
   9   2   3        4.56        3.57      1.28 o 
 -11   3   3       10.35       12.52      0.92 o 
 -10   3   3        3.80        4.77      0.67 o 
  -9   3   3       87.45       89.29      1.98 o 
  -8   3   3      109.69      106.50      1.81 o 
  -7   3   3       61.65       62.50      1.16 o 
  -6   3   3       20.88       40.28      2.32 o 
  -5   3   3        1.21        0.19      0.24 o 
  -4   3   3      411.36      409.12      3.53 o 
  -3   3   3     3779.93     4012.09     44.09 o 
  -2   3   3     1040.79      912.32      7.63 o 
  -1   3   3       41.03       49.95      0.82 o 
   0   3   3      175.84      237.96      2.41 o 
   1   3   3       66.71       69.66      0.95 o 
   2   3   3      158.90      148.65      2.17 o 
   3   3   3       49.73       53.36      0.94 o 
   4   3   3       60.68       58.31      1.06 o 
   5   3   3        0.56        0.06      0.22 o 
   6   3   3       43.46       44.53      1.47 o 
   7   3   3       99.11       95.91      2.32 o 
   8   3   3       59.92       65.63      5.07 o 
   9   3   3        0.13       -0.94      0.94 o 
 -11   4   3        0.57       -0.51      0.63 o 
 -10   4   3        1.20        1.65      0.65 o 
  -9   4   3       82.25       79.88      1.80 o 
  -8   4   3        0.22       -0.20      0.25 o 
  -7   4   3      184.39      192.12      3.58 o 
  -6   4   3      273.46      318.42      3.17 o 
  -5   4   3      160.77      172.45      1.81 o 
  -4   4   3       23.52       15.24      0.47 o 
  -3   4   3       98.63      105.83      1.38 o 
  -2   4   3      576.97      503.46      4.46 o 
  -1   4   3        1.67        0.60      0.30 o 
   0   4   3        2.34        0.16      0.20 o 
   1   4   3      232.48      227.90      3.10 o 
   2   4   3        1.21        1.08      0.32 o 
   3   4   3        0.13        0.29      0.28 o 
   4   4   3        5.35        3.80      0.55 o 
   5   4   3       10.03        9.96      1.32 o 
   6   4   3       57.43       61.58      2.33 o 
   7   4   3        9.85        9.25      1.16 o 
   8   4   3       53.16       58.05      2.70 o 
 -11   5   3       79.96       84.03      2.97 o 
 -10   5   3       14.83       17.55      1.14 o 
  -9   5   3        3.70        3.57      0.60 o 
  -8   5   3        6.54        8.26      0.62 o 
  -7   5   3        7.57        8.44      0.52 o 
  -6   5   3       53.91       61.73      1.39 o 
  -5   5   3       47.35       44.00      0.88 o 
  -4   5   3       22.89       23.17      0.84 o 
  -3   5   3        0.07        0.14      0.16 o 
  -2   5   3     1132.85     1179.68     13.36 o 
  -1   5   3        1.01        1.16      0.40 o 
   0   5   3      366.73      353.46      6.22 o 
   1   5   3      278.77      272.52      3.65 o 
   2   5   3       56.19       55.61      1.29 o 
   3   5   3       56.43       52.49      1.53 o 
   4   5   3      584.35      555.56      8.95 o 
   5   5   3       81.40       78.95      2.93 o 
   6   5   3       14.58       18.74      1.97 o 
   7   5   3       53.06       52.37      3.32 o 
   8   5   3       16.49       13.79      1.63 o 
 -11   6   3       16.75       17.74      1.49 o 
 -10   6   3       28.99       30.70      1.73 o 
  -9   6   3      193.53      194.11      3.46 o 
  -8   6   3      909.50      882.94     10.56 o 
  -7   6   3       98.59       95.44      1.98 o 
  -6   6   3       13.05       18.10      0.82 o 
  -5   6   3       13.20       12.40      0.54 o 
  -4   6   3        7.50        6.83      0.35 o 
  -3   6   3       12.86       18.12      1.30 o 
  -2   6   3      265.99      252.56      3.51 o 
  -1   6   3       20.82       26.43      1.56 o 
   0   6   3      284.33      271.17      5.19 o 
   1   6   3      191.80      166.22      3.69 o 
   2   6   3      166.87      177.07      4.12 o 
   3   6   3       68.27       75.53      3.14 o 
   4   6   3        0.61        0.79      0.50 o 
   5   6   3        2.87        5.84      0.99 o 
   6   6   3        0.30        1.01      1.01 o 
   7   6   3       25.02       26.68      2.02 o 
   8   6   3        2.81        1.69      1.35 o 
 -10   7   3        4.26        1.79      0.86 o 
  -9   7   3      281.24      289.62      4.81 o 
  -8   7   3       95.15       98.14      2.54 o 
  -7   7   3       22.41       17.99      1.01 o 
  -6   7   3        3.84        5.12      0.38 o 
  -5   7   3      341.40      333.24      4.84 o 
  -4   7   3       47.77       50.63      1.34 o 
  -3   7   3       19.60       23.76      1.02 o 
  -2   7   3      157.20      165.66      2.88 o 
  -1   7   3      128.02      131.31      3.21 o 
   0   7   3       99.02      104.17      2.78 o 
   1   7   3      665.90      621.50     12.33 o 
   2   7   3      860.80      804.23     15.57 o 
   3   7   3      123.21      113.33      4.00 o 
   4   7   3        9.90        8.53      1.75 o 
   5   7   3      128.97      124.99      5.29 o 
   6   7   3       14.35       17.60      1.63 o 
   7   7   3       11.46       12.10      2.53 o 
 -10   8   3      135.34      123.61      5.75 o 
  -9   8   3        0.73        0.24      0.63 o 
  -8   8   3        0.10       -0.06      0.47 o 
  -7   8   3       27.44       25.85      1.49 o 
  -6   8   3      109.95       96.27      2.23 o 
  -5   8   3       17.45       19.13      1.09 o 
  -4   8   3        2.57        2.32      0.49 o 
  -3   8   3       70.03       72.64      1.87 o 
  -2   8   3      144.53      141.97      3.20 o 
  -1   8   3      226.73      211.67      5.37 o 
   0   8   3      147.62      128.00      7.32 o 
   1   8   3      163.15      150.04      4.33 o 
   2   8   3       26.31       34.17      1.97 o 
   3   8   3        0.54        0.56      0.62 o 
   4   8   3       59.26       58.34      3.94 o 
   5   8   3        1.94        1.80      1.24 o 
   6   8   3        6.94        9.35      2.03 o 
  -9   9   3        7.26       10.48      1.06 o 
  -8   9   3       85.28       90.18      2.97 o 
  -7   9   3       18.80       19.15      1.21 o 
  -6   9   3        3.12        2.87      0.78 o 
  -5   9   3        1.04        0.33      0.51 o 
  -4   9   3      102.70       98.91      3.15 o 
  -3   9   3       11.28       10.91      1.09 o 
  -2   9   3       24.92       22.23      1.42 o 
  -1   9   3      166.55      158.02      4.55 o 
   0   9   3       47.37       47.71      2.22 o 
   1   9   3       41.66       29.99      1.84 o 
   2   9   3       70.85       70.18      8.67 o 
   3   9   3       34.31       30.71      2.53 o 
   4   9   3       47.45       36.72      3.38 o 
   5   9   3       21.68       17.80      2.59 o 
  -9  10   3        3.09        1.01      0.77 o 
  -8  10   3       91.47       91.89      2.79 o 
  -7  10   3        1.40        1.59      0.77 o 
  -6  10   3       51.50       54.00      2.59 o 
  -5  10   3      227.61      222.47      5.54 o 
  -4  10   3      104.15      100.29      3.49 o 
  -3  10   3        8.48        8.10      1.27 o 
  -2  10   3        0.08       -0.22      0.48 o 
  -1  10   3       67.62       65.61      4.34 o 
   0  10   3        0.18        0.23      0.62 o 
   1  10   3      294.61      273.24      6.97 o 
   2  10   3       18.28       19.30      1.67 o 
   3  10   3        1.33        1.24      1.01 o 
   4  10   3        0.80       -0.23      1.01 o 
  -8  11   3       30.61       38.16      2.83 o 
  -7  11   3        0.27        0.87      0.91 o 
  -6  11   3       35.28       40.32      2.38 o 
  -5  11   3       69.94       65.80      2.87 o 
  -4  11   3       83.56       77.67      3.02 o 
  -3  11   3       22.56       21.85      2.81 o 
  -2  11   3        0.13        0.15      0.56 o 
  -1  11   3        7.14        5.44      0.96 o 
   0  11   3       29.76       33.91      2.10 o 
   1  11   3       29.53       27.33      1.97 o 
   2  11   3        0.18        0.89      0.96 o 
   3  11   3       46.60       45.61      3.72 o 
  -6  12   3        1.44        2.73      1.04 o 
  -5  12   3       30.06       29.22      2.10 o 
  -4  12   3       11.41       10.91      1.40 o 
  -3  12   3        0.35        0.75      0.71 o 
  -2  12   3        9.93       13.73      1.40 o 
  -1  12   3       15.17       17.54      1.50 o 
   0  12   3       10.25        8.38      1.35 o 
   1  12   3       51.38       52.15      6.70 o 
   2  12   3       58.19       50.91      3.83 o 
  -4  13   3       10.71       12.30      1.54 o 
  -3  13   3        0.00       -0.59      0.70 o 
  -2  13   3       50.09       46.85      2.46 o 
  -1  13   3       10.79       11.88      2.22 o 
  -3 -12   4       50.23       52.15      2.14 o 
  -2 -12   4      149.28      140.67      8.45 o 
  -1 -12   4       39.18       42.01      4.73 o 
   0 -12   4       36.59       42.52      3.09 o 
   1 -12   4       90.63       94.60      3.37 o 
   2 -12   4       47.28       45.29      2.06 o 
   3 -12   4        1.55        0.94      1.04 o 
   4 -12   4        2.48        3.47      1.07 o 
  -5 -11   4       13.03       14.87      1.58 o 
  -4 -11   4       14.96       14.19      1.24 o 
  -3 -11   4       31.07       31.76      1.58 o 
  -2 -11   4       65.68       68.70      4.73 o 
  -1 -11   4        3.46        5.58      2.14 o 
   0 -11   4        6.14        7.03      1.52 o 
   1 -11   4        0.07        0.31      0.49 o 
   2 -11   4       22.04       29.93      1.93 o 
   3 -11   4       11.27       12.59      2.52 o 
   4 -11   4        8.90       10.24      1.42 o 
   5 -11   4       21.41       20.44      3.38 o 
  -6 -10   4        7.09        8.45      1.35 o 
  -5 -10   4       11.00       13.18      1.35 o 
  -4 -10   4       13.51       13.40      1.24 o 
  -3 -10   4       20.24       23.20      1.24 o 
  -2 -10   4       96.79      101.37      5.63 o 
  -1 -10   4       79.59       80.49      3.73 o 
   0 -10   4        1.01        0.94      0.89 o 
   1 -10   4        4.04        6.23      0.75 o 
   2 -10   4       14.59       12.84      1.15 o 
   3 -10   4        3.36        4.50      0.87 o 
   4 -10   4       51.89       43.01      2.48 o 
   5 -10   4        0.28       -0.05      0.78 o 
   6 -10   4        0.15        0.18      0.94 o 
  -7  -9   4       13.34       12.84      1.80 o 
  -6  -9   4       14.45       10.59      1.46 o 
  -5  -9   4       24.27       24.67      1.80 o 
  -4  -9   4       23.68       23.54      1.46 o 
  -3  -9   4       16.85       17.34      1.01 o 
  -2  -9   4        0.02       -0.34      0.90 o 
  -1  -9   4       10.68       13.51      4.17 o 
   0  -9   4       96.33       89.90      3.73 o 
   1  -9   4       83.35       80.75      2.40 o 
   2  -9   4       27.21       27.08      1.56 o 
   3  -9   4        5.48        6.17      1.24 o 
   4  -9   4       99.53      105.17      5.29 o 
   5  -9   4        0.50       -0.41      0.65 o 
   6  -9   4        0.70        0.06      0.89 o 
   7  -9   4        4.27        6.20      1.50 o 
  -8  -8   4       23.28       27.03      2.59 o 
  -7  -8   4        1.78        0.34      0.79 o 
  -6  -8   4        1.31        2.59      0.90 o 
  -5  -8   4      174.50      167.48      5.63 o 
  -4  -8   4       53.46       58.68      2.48 o 
  -3  -8   4       17.45       15.65      0.68 o 
  -2  -8   4       43.36       51.02      3.60 o 
  -1  -8   4        0.15        0.20      0.70 o 
   0  -8   4      160.37      151.78      3.83 o 
   1  -8   4      182.20      189.27      4.11 o 
   2  -8   4       89.47       94.58      2.80 o 
   3  -8   4       16.93       12.79      1.33 o 
   4  -8   4      112.58      112.23      4.09 o 
   5  -8   4       69.08       59.70      3.06 o 
   6  -8   4        3.15        2.30      1.13 o 
   7  -8   4       13.13       17.14      1.92 o 
   8  -8   4       38.19       40.99      2.38 o 
  -9  -7   4       30.84       25.12      2.82 o 
  -8  -7   4      121.67      110.15      5.29 o 
  -7  -7   4       14.70       18.36      2.03 o 
  -6  -7   4       59.34       55.75      3.04 o 
  -5  -7   4       22.82       22.19      1.69 o 
  -4  -7   4       63.97       60.59      2.48 o 
  -3  -7   4      127.85      118.71      2.16 o 
  -2  -7   4      194.52      195.64      7.77 o 
  -1  -7   4       23.87       26.07      1.65 o 
   0  -7   4       20.99       20.90      1.21 o 
   1  -7   4      396.86      440.36      5.73 o 
   2  -7   4      155.07      146.33      3.58 o 
   3  -7   4       29.23       28.61      1.87 o 
   4  -7   4       95.28       82.99      3.41 o 
   5  -7   4        2.92        1.74      0.81 o 
   6  -7   4       64.23       61.31      2.35 o 
   7  -7   4       30.18       38.97      4.19 o 
   8  -7   4        0.98        0.88      0.73 o 
  -9  -6   4        5.17        5.74      1.69 o 
  -8  -6   4      146.59      166.47      6.87 o 
  -7  -6   4      233.23      239.34      8.22 o 
  -6  -6   4       10.59        8.56      1.24 o 
  -5  -6   4        7.88        9.57      1.13 o 
  -4  -6   4      219.61      237.49      5.60 o 
  -3  -6   4        6.82        2.04      0.29 o 
  -2  -6   4      310.61      300.48      6.04 o 
  -1  -6   4       20.78       25.51      1.27 o 
   0  -6   4      160.97      168.76      2.43 o 
   1  -6   4      486.72      492.57      8.02 o 
   2  -6   4      250.25      229.55      5.72 o 
   3  -6   4      150.05      156.29      6.31 o 
   4  -6   4       18.90       12.47      1.41 o 
   5  -6   4       97.73       81.10      2.53 o 
   6  -6   4       20.32       23.86      1.54 o 
   7  -6   4       77.01       74.29      2.31 o 
   8  -6   4       41.65       40.81      1.89 o 
 -10  -5   4       70.20       64.87      3.08 o 
  -9  -5   4       49.11       48.71      3.66 o 
  -8  -5   4      137.15      136.73      6.08 o 
  -7  -5   4        0.24        0.00      0.68 o 
  -6  -5   4      615.22      565.40     15.54 o 
  -5  -5   4      663.89      634.10     16.67 o 
  -4  -5   4      128.93      133.65      3.63 o 
  -3  -5   4       73.62       85.50      1.57 o 
  -2  -5   4       20.34       27.25      0.98 o 
  -1  -5   4       48.07       43.14      1.01 o 
   0  -5   4        3.38        7.01      0.63 o 
   1  -5   4      324.30      276.32      3.77 o 
   2  -5   4      179.99      183.70      4.91 o 
   3  -5   4       37.51       31.84      1.92 o 
   4  -5   4        9.44       11.91      0.97 o 
   5  -5   4      363.98      329.34      5.27 o 
   6  -5   4       13.41       13.97      1.01 o 
   7  -5   4       16.52       14.66      1.02 o 
   8  -5   4       34.89       41.96      1.68 o 
   9  -5   4        7.48        8.20      1.98 o 
 -10  -4   4        1.21        0.04      0.78 o 
  -9  -4   4       16.95       18.43      1.57 o 
  -8  -4   4      188.72      197.55     11.71 o 
  -7  -4   4      112.82      118.82      5.18 o 
  -6  -4   4        3.00        6.76      1.24 o 
  -5  -4   4      119.63      132.28      3.83 o 
  -4  -4   4       75.38       88.66      1.92 o 
  -3  -4   4       31.49       27.98      1.22 o 
  -2  -4   4      539.01      635.18      7.65 o 
  -1  -4   4      407.04      400.60      4.83 o 
   0  -4   4        5.02        7.46      0.35 o 
   1  -4   4      203.69      192.25      4.84 o 
   2  -4   4       16.09       20.23      1.43 o 
   3  -4   4        5.46       13.77      0.72 o 
   4  -4   4      155.78      172.97      2.77 o 
   5  -4   4      230.45      224.79      3.83 o 
   6  -4   4      206.47      192.38      3.38 o 
   7  -4   4       14.55       13.30      1.46 o 
   8  -4   4       47.47       52.53      1.99 o 
   9  -4   4        7.16        7.84      1.11 o 
 -11  -3   4       14.07       13.99      2.20 o 
 -10  -3   4       16.67       17.23      1.73 o 
  -9  -3   4       13.13        9.96      1.24 o 
  -8  -3   4      743.19      682.94     13.10 o 
  -7  -3   4      385.01      390.19      7.91 o 
  -6  -3   4        0.18        0.42      0.33 o 
  -5  -3   4      258.39      241.71      5.81 o 
  -4  -3   4        5.28        1.09      0.28 o 
  -3  -3   4        0.13        0.34      0.19 o 
  -2  -3   4       86.85      102.73      1.69 o 
  -1  -3   4       35.22       44.84      1.36 o 
   0  -3   4       66.76       85.35      1.45 o 
   1  -3   4      232.80      227.19      3.87 o 
   2  -3   4      310.14      284.11      3.64 o 
   3  -3   4       37.69       54.52      1.50 o 
   4  -3   4       18.59       20.59      0.77 o 
   5  -3   4        8.42        8.24      0.57 o 
   6  -3   4      113.76      107.17      2.05 o 
   7  -3   4      205.87      194.34      3.14 o 
   8  -3   4       16.03       18.53      1.08 o 
   9  -3   4        4.12        3.47      0.74 o 
 -11  -2   4        8.87        6.24      1.18 o 
 -10  -2   4       51.62       50.80      2.29 o 
  -9  -2   4      118.94      116.97      3.44 o 
  -8  -2   4        0.28       -0.11      0.49 o 
  -7  -2   4      213.85      222.01      4.37 o 
  -6  -2   4      139.05      152.72      2.79 o 
  -5  -2   4     1019.08     1080.36     12.42 o 
  -4  -2   4     1370.63     1434.17     20.83 o 
  -3  -2   4      454.10      540.90      7.41 o 
  -2  -2   4       72.26       84.28      1.35 o 
  -1  -2   4        4.62        1.16      0.24 o 
   0  -2   4       51.19       81.50      1.64 o 
   1  -2   4      275.14      315.05      3.61 o 
   2  -2   4     1004.94      974.31      9.15 o 
   3  -2   4       84.40       95.89      1.32 o 
   4  -2   4        1.40        3.00      0.26 o 
   5  -2   4       67.13       76.89      1.31 o 
   6  -2   4       57.40       55.95      1.22 o 
   7  -2   4       18.21       19.02      1.00 o 
   8  -2   4       11.79       11.34      0.87 o 
   9  -2   4       10.78        7.99      0.90 o 
 -11  -1   4        2.35        0.90      1.12 o 
 -10  -1   4       49.01       44.44      2.17 o 
  -9  -1   4       63.24       68.25      4.96 o 
  -8  -1   4        0.90        0.53      0.39 o 
  -7  -1   4       94.93       87.80      1.75 o 
  -6  -1   4      213.03      210.36      2.72 o 
  -5  -1   4     1299.44     1345.11     13.00 o 
  -4  -1   4      116.15       86.30      1.11 o 
  -3  -1   4      301.41      322.24      4.95 o 
  -2  -1   4      273.46      260.87      3.12 o 
  -1  -1   4      940.25     1010.42      9.57 o 
   0  -1   4      116.71      168.40      2.00 o 
   1  -1   4      594.95      677.34      6.13 o 
   2  -1   4       99.62       72.35      0.93 o 
   3  -1   4      230.10      216.57      2.04 o 
   4  -1   4      663.04      678.63      5.17 o 
   5  -1   4      137.56      145.88      1.94 o 
   6  -1   4      275.71      270.65      3.24 o 
   7  -1   4       60.83       60.80      1.42 o 
   8  -1   4      152.30      152.66      2.64 o 
   9  -1   4        7.67        9.46      0.92 o 
 -11   0   4       96.62       89.51      2.66 o 
 -10   0   4       10.17       12.08      1.52 o 
  -9   0   4       37.97       38.32      1.17 o 
  -8   0   4      150.19      160.94      2.60 o 
  -7   0   4        2.60        1.26      0.27 o 
  -6   0   4        2.74        3.48      0.26 o 
  -5   0   4      415.66      469.89      4.04 o 
  -4   0   4     1257.35     1320.90      9.61 o 
  -3   0   4      110.61       87.73      1.01 o 
  -2   0   4      556.21      570.82      4.77 o 
  -1   0   4      230.53      224.33      1.98 o 
   0   0   4      418.68      494.52      3.88 o 
   1   0   4      517.77      590.20      4.39 o 
   2   0   4       56.18       36.23      0.65 o 
   3   0   4       15.67       22.27      0.49 o 
   4   0   4      224.33      225.52      2.18 o 
   5   0   4       99.01      100.56      1.44 o 
   6   0   4        0.89        0.10      0.32 o 
   7   0   4      116.61      112.52      2.07 o 
   8   0   4      130.16      128.65      2.49 o 
   9   0   4       18.44       21.88      1.21 o 
 -11   1   4       24.50       23.55      1.56 o 
 -10   1   4       41.46       39.62      1.53 o 
  -9   1   4        0.00       -0.11      0.34 o 
  -8   1   4       82.19       80.34      1.58 o 
  -7   1   4      305.42      296.63      4.04 o 
  -6   1   4        2.36        1.21      0.23 o 
  -5   1   4     1245.91     1261.61      9.43 o 
  -4   1   4     2116.46     2299.99     15.81 o 
  -3   1   4       61.82       30.32      0.60 o 
  -2   1   4      108.57      120.76      1.41 o 
  -1   1   4      629.80      564.00      4.34 o 
   0   1   4     1281.30     1489.06     10.36 o 
   1   1   4     1438.39     1529.89     10.57 o 
   2   1   4     1179.55     1308.25     10.08 o 
   3   1   4       99.97      102.97      1.27 o 
   4   1   4       29.61       28.20      0.71 o 
   5   1   4       24.93       21.72      0.75 o 
   6   1   4        0.02       -0.25      0.44 o 
   7   1   4       79.27       82.60      1.82 o 
   8   1   4       11.64       11.19      0.91 o 
   9   1   4       32.49       36.16      1.47 o 
 -11   2   4       81.68       89.82      3.02 o 
 -10   2   4       77.29       76.06      2.15 o 
  -9   2   4        0.34        0.57      0.44 o 
  -8   2   4        9.99        9.83      0.59 o 
  -7   2   4       46.83       43.62      0.92 o 
  -6   2   4      164.95      172.60      1.85 o 
  -5   2   4        0.25        0.07      0.15 o 
  -4   2   4       39.12       39.04      0.69 o 
  -3   2   4      399.20      363.65      3.00 o 
  -2   2   4      381.74      392.13      3.20 o 
  -1   2   4     1244.78     1131.53      8.30 o 
   0   2   4      195.23      223.79      1.78 o 
   1   2   4      454.79      480.79      3.80 o 
   2   2   4      180.94      183.64      1.78 o 
   3   2   4      244.04      231.67      2.14 o 
   4   2   4      113.75       96.49      1.37 o 
   5   2   4      531.37      526.39      5.21 o 
   6   2   4      289.31      299.91      4.21 o 
   7   2   4       17.23       18.55      1.11 o 
   8   2   4        9.02       11.77      3.39 o 
   9   2   4        5.52        4.55      1.16 o 
 -11   3   4      114.50      129.37      3.56 o 
 -10   3   4       82.35       80.57      2.23 o 
  -9   3   4       77.96       71.19      1.72 o 
  -8   3   4        3.61        3.65      0.48 o 
  -7   3   4      140.01      138.17      2.00 o 
  -6   3   4       20.97       14.89      0.51 o 
  -5   3   4       50.26       50.07      0.89 o 
  -4   3   4      440.33      449.04      3.73 o 
  -3   3   4       63.49       71.22      0.98 o 
  -2   3   4      121.00      119.93      1.74 o 
  -1   3   4      950.83      937.66      6.64 o 
   0   3   4     1633.28     1783.39     13.48 o 
   1   3   4      296.25      347.15      2.95 o 
   2   3   4      238.16      246.55      2.20 o 
   3   3   4       20.89       22.30      0.52 o 
   4   3   4      303.06      292.51      3.25 o 
   5   3   4       53.98       57.19      1.17 o 
   6   3   4        7.44        8.25      0.80 o 
   7   3   4        8.76       10.72      1.01 o 
   8   3   4        4.33       13.07      3.38 o 
 -11   4   4       28.33       29.08      1.46 o 
 -10   4   4       35.82       35.85      1.28 o 
  -9   4   4       18.66       20.10      0.96 o 
  -8   4   4        2.88        2.61      0.38 o 
  -7   4   4       30.43       32.10      0.84 o 
  -6   4   4       36.10       24.56      0.67 o 
  -5   4   4      315.75      327.77      3.26 o 
  -4   4   4       98.13       66.72      0.91 o 
  -3   4   4      216.68      234.85      2.62 o 
  -2   4   4       24.33       24.86      0.56 o 
  -1   4   4      132.32      132.59      1.84 o 
   0   4   4      349.52      324.83      3.16 o 
   1   4   4        1.27        3.03      0.33 o 
   2   4   4      105.41      102.40      1.50 o 
   3   4   4       53.92       50.61      1.17 o 
   4   4   4      133.77      140.67      2.19 o 
   5   4   4       31.72       34.00      1.42 o 
   6   4   4       24.11       24.24      1.59 o 
   7   4   4        3.69        3.94      1.11 o 
   8   4   4       12.82       15.14      1.94 o 
 -11   5   4        5.18        5.31      0.93 o 
 -10   5   4      240.35      262.69      4.57 o 
  -9   5   4        0.27       -0.26      0.47 o 
  -8   5   4       87.55       98.86      1.90 o 
  -7   5   4      160.60      156.75      2.28 o 
  -6   5   4       55.98       44.45      1.07 o 
  -5   5   4       85.64       90.29      1.32 o 
  -4   5   4       89.11       70.84      1.57 o 
  -3   5   4      134.51      155.95      1.98 o 
  -2   5   4        3.37        3.63      0.55 o 
  -1   5   4       76.24       72.24      1.19 o 
   0   5   4      167.60      145.47      2.35 o 
   1   5   4      159.87      186.44      2.87 o 
   2   5   4       56.92       57.26      1.41 o 
   3   5   4      150.78      156.08      2.75 o 
   4   5   4       19.36       21.88      1.17 o 
   5   5   4      306.65      309.36      5.22 o 
   6   5   4        6.66        4.15      1.11 o 
   7   5   4       15.37       15.69      1.50 o 
 -11   6   4        5.40        4.73      1.22 o 
 -10   6   4        0.65        0.20      0.51 o 
  -9   6   4       94.15       94.29      1.90 o 
  -8   6   4       58.36       62.51      1.41 o 
  -7   6   4       40.78       40.59      0.96 o 
  -6   6   4       54.51       46.37      1.19 o 
  -5   6   4        7.36        8.03      0.46 o 
  -4   6   4       75.08       80.48      1.38 o 
  -3   6   4        1.92        1.61      0.49 o 
  -2   6   4      138.14      134.16      2.77 o 
  -1   6   4      376.53      366.03      5.44 o 
   0   6   4        3.19        1.50      0.38 o 
   1   6   4        6.90       12.81      0.80 o 
   2   6   4      280.04      278.53      6.00 o 
   3   6   4       32.17       30.08      1.83 o 
   4   6   4       42.68       42.06      1.72 o 
   5   6   4       10.88       11.94      1.38 o 
   6   6   4       26.66       30.58      2.13 o 
   7   6   4        1.22        1.58      0.99 o 
 -10   7   4      152.86      147.49      3.82 o 
  -9   7   4      362.79      346.07      6.12 o 
  -8   7   4       27.04       29.04      1.23 o 
  -7   7   4      119.23      120.99      2.41 o 
  -6   7   4       47.23       41.24      1.02 o 
  -5   7   4        0.34        0.67      0.32 o 
  -4   7   4        6.41        6.86      0.97 o 
  -3   7   4        3.62        5.36      0.47 o 
  -2   7   4       74.50       61.50      1.90 o 
  -1   7   4      138.06      132.33      3.36 o 
   0   7   4       22.99       24.37      1.86 o 
   1   7   4        1.62        1.80      0.67 o 
   2   7   4       60.27       62.08      2.67 o 
   3   7   4      114.09      123.14      3.13 o 
   4   7   4       59.17       59.04      2.17 o 
   5   7   4       45.24       47.97      2.49 o 
   6   7   4       35.17       35.43      4.11 o 
 -10   8   4      127.17      122.38      3.58 o 
  -9   8   4       12.01       14.45      0.82 o 
  -8   8   4       35.15       35.27      1.52 o 
  -7   8   4       40.02       43.14      1.53 o 
  -6   8   4       56.18       55.15      1.83 o 
  -5   8   4       25.13       21.46      1.10 o 
  -4   8   4       53.71       51.88      2.77 o 
  -3   8   4       13.79       15.05      2.56 o 
  -2   8   4       35.69       30.31      1.60 o 
  -1   8   4      437.57      442.71     10.70 o 
   0   8   4      391.14      366.28      8.33 o 
   1   8   4        2.12        1.63      0.70 o 
   2   8   4        3.97        2.37      0.87 o 
   3   8   4      175.30      181.40      9.91 o 
   4   8   4        0.02        1.24      1.13 o 
   5   8   4       26.31       25.62      2.00 o 
   6   8   4        1.58        0.75      1.18 o 
  -9   9   4       64.58       68.56      2.28 o 
  -8   9   4        0.92        0.76      0.66 o 
  -7   9   4      167.63      187.60      4.37 o 
  -6   9   4       38.35       36.88      1.56 o 
  -5   9   4       14.97       14.45      1.34 o 
  -4   9   4      111.85      101.61      3.55 o 
  -3   9   4       11.47       11.65      1.84 o 
  -2   9   4        9.40        5.87      0.93 o 
  -1   9   4      309.36      318.17      7.68 o 
   0   9   4      163.08      155.01      4.75 o 
   1   9   4        3.09        4.21      0.97 o 
   2   9   4        3.52        1.05      0.79 o 
   3   9   4       68.11       69.71      5.97 o 
   4   9   4       21.04       17.80      2.59 o 
   5   9   4        5.91        8.90      2.14 o 
  -9  10   4        9.67       10.81      1.34 o 
  -8  10   4        1.93        2.31      0.87 o 
  -7  10   4       20.19       24.21      1.86 o 
  -6  10   4        5.08        7.97      1.22 o 
  -5  10   4        0.00        0.41      1.02 o 
  -4  10   4       52.96       50.17      2.38 o 
  -3  10   4      132.59      127.17      4.03 o 
  -2  10   4       19.39       20.07      1.53 o 
  -1  10   4        1.22        0.14      0.65 o 
   0  10   4       16.43       17.89      1.65 o 
   1  10   4        0.39       -0.59      0.59 o 
   2  10   4       56.64       54.98      2.85 o 
   3  10   4       14.89       20.72      2.70 o 
   4  10   4       12.18        8.22      2.14 o 
  -8  11   4        4.02        3.14      0.94 o 
  -7  11   4      108.83      108.29      4.03 o 
  -6  11   4       95.39       98.61      5.03 o 
  -5  11   4       18.20       18.55      1.71 o 
  -4  11   4       29.49       30.24      1.96 o 
  -3  11   4       92.73       91.43      3.27 o 
  -2  11   4       31.15       27.31      2.72 o 
  -1  11   4        0.42        0.25      0.69 o 
   0  11   4       78.67       77.58      3.46 o 
   1  11   4        0.21       -0.23      0.75 o 
   2  11   4        5.08        5.31      1.24 o 
   3  11   4        2.71        1.69      1.35 o 
  -6  12   4       83.13       87.42      3.65 o 
  -5  12   4       13.59       16.04      2.56 o 
  -4  12   4        0.41        1.34      0.82 o 
  -3  12   4        2.15        3.48      0.99 o 
  -2  12   4        8.65        8.22      1.49 o 
  -1  12   4       39.60       33.55      2.07 o 
   0  12   4       11.64       12.92      1.62 o 
   1  12   4        7.80        8.66      1.49 o 
  -1 -12   5       26.29       22.08      3.27 o 
   0 -12   5        5.24        4.80      0.82 o 
   1 -12   5        1.44        0.45      0.62 o 
   2 -12   5       14.58       14.55      1.75 o 
   3 -12   5        2.67        2.32      1.07 o 
  -5 -11   5       15.41       14.75      1.46 o 
  -4 -11   5      110.59      112.85      3.94 o 
  -3 -11   5       40.76       41.22      1.69 o 
  -2 -11   5       11.42       10.25      2.37 o 
  -1 -11   5      129.08      129.75      7.21 o 
   0 -11   5       65.18       62.41      2.28 o 
   1 -11   5       27.45       29.52      1.77 o 
   2 -11   5       10.16        8.59      1.17 o 
   3 -11   5       95.58       93.46      3.73 o 
   4 -11   5       15.11       17.77      1.85 o 
  -6 -10   5        0.41       -0.45      0.68 o 
  -5 -10   5       84.93       93.14      3.83 o 
  -4 -10   5       88.05       87.29      3.27 o 
  -3 -10   5        0.64        1.01      0.34 o 
  -2 -10   5       26.36       29.06      3.27 o 
  -1 -10   5      118.45      113.53      6.31 o 
   0 -10   5       62.28       70.15      3.49 o 
   1 -10   5        0.44        0.56      0.58 o 
   2 -10   5        0.29       -0.03      0.65 o 
   3 -10   5        3.01        2.80      0.87 o 
   4 -10   5       57.72       65.66      3.66 o 
   5 -10   5       35.11       31.55      2.49 o 
   6 -10   5      121.48      126.03      8.33 o 
  -7  -9   5       22.18       20.61      2.14 o 
  -6  -9   5        2.05        2.37      0.90 o 
  -5  -9   5       25.25       27.59      1.91 o 
  -4  -9   5       46.83       43.02      2.03 o 
  -3  -9   5       56.11       59.50      2.03 o 
  -2  -9   5       12.91       15.32      2.37 o 
  -1  -9   5       30.35       33.79      3.27 o 
   0  -9   5        3.47        3.53      0.68 o 
   1  -9   5        7.51        4.37      0.93 o 
   2  -9   5        0.05        0.22      0.85 o 
   3  -9   5       34.96       36.01      3.21 o 
   4  -9   5        0.80        1.29      0.81 o 
   5  -9   5      196.97      201.04      6.41 o 
   6  -9   5       66.89       78.77      4.00 o 
  -8  -8   5       13.80       13.40      2.03 o 
  -7  -8   5       49.96       58.23      3.49 o 
  -6  -8   5       64.48       68.48      3.38 o 
  -5  -8   5        2.03        1.01      0.68 o 
  -4  -8   5      141.46      143.60      4.62 o 
  -3  -8   5       23.23       26.90      2.65 o 
  -2  -8   5       23.91       19.37      2.48 o 
  -1  -8   5       49.35       46.70      4.73 o 
   0  -8   5       60.50       51.23      1.73 o 
   1  -8   5        5.90        6.17      0.83 o 
   2  -8   5       63.28       57.05      2.62 o 
   3  -8   5       11.33       10.83      1.35 o 
   4  -8   5      107.07       90.30      3.78 o 
   5  -8   5        2.71        3.56      1.11 o 
   6  -8   5        4.58        3.51      1.24 o 
   7  -8   5       39.60       32.73      2.72 o 
  -9  -7   5        0.90        0.23      1.13 o 
  -8  -7   5        0.08       -0.79      0.79 o 
  -7  -7   5      182.70      159.82      6.31 o 
  -6  -7   5       31.98       34.80      2.37 o 
  -5  -7   5        0.00        0.11      0.56 o 
  -4  -7   5       23.19       19.48      1.35 o 
  -3  -7   5        6.83        2.73      0.58 o 
  -2  -7   5      169.27      172.56      3.32 o 
  -1  -7   5      203.46      214.13      3.09 o 
   0  -7   5      222.28      214.06      3.73 o 
   1  -7   5       38.55       42.09      2.03 o 
   2  -7   5       21.84       20.79      1.60 o 
   3  -7   5      130.73      124.23      4.25 o 
   4  -7   5       85.41       83.14      4.96 o 
   5  -7   5       72.90       73.52      4.34 o 
   6  -7   5       87.64       83.48      2.93 o 
   7  -7   5        2.00        1.36      0.89 o 
  -9  -6   5       13.73       12.16      2.14 o 
  -8  -6   5        0.04        1.01      1.01 o 
  -7  -6   5       81.16       80.53      4.17 o 
  -6  -6   5        0.02        1.01      0.79 o 
  -5  -6   5        0.41        1.46      0.68 o 
  -4  -6   5       12.84       12.73      1.13 o 
  -3  -6   5      105.41      106.34      2.10 o 
  -2  -6   5      217.35      223.40      3.28 o 
  -1  -6   5      250.33      251.51      3.26 o 
   0  -6   5      195.27      191.78      2.87 o 
   1  -6   5        2.52        0.97      0.56 o 
   2  -6   5       41.90       47.57      6.48 o 
   3  -6   5       24.92       21.41      1.76 o 
   4  -6   5        0.98        0.99      0.70 o 
   5  -6   5       31.81       29.73      1.70 o 
   6  -6   5       13.58       11.32      1.24 o 
   7  -6   5       18.76       13.80      1.20 o 
   8  -6   5       53.15       57.62      2.83 o 
 -10  -5   5       36.66       37.78      3.77 o 
  -9  -5   5       63.24       55.98      4.05 o 
  -8  -5   5        7.55        7.32      1.69 o 
  -7  -5   5        0.56        1.46      0.90 o 
  -6  -5   5       78.71       76.59      3.72 o 
  -5  -5   5       55.50       44.94      2.48 o 
  -4  -5   5      205.13      189.95      4.83 o 
  -3  -5   5      164.61      176.07      2.78 o 
  -2  -5   5      110.11      111.91      1.94 o 
  -1  -5   5      215.12      246.79      3.18 o 
   0  -5   5      489.49      509.57      5.87 o 
   1  -5   5       87.50       88.79      2.20 o 
   2  -5   5      181.18      190.71      5.23 o 
   3  -5   5       13.49       11.67      1.33 o 
   4  -5   5        9.43        7.28      0.92 o 
   5  -5   5       13.11       14.22      0.99 o 
   6  -5   5      126.52      124.39      2.99 o 
   7  -5   5        2.42        2.00      0.62 o 
   8  -5   5       84.33       93.80      2.58 o 
 -10  -4   5       65.46       62.66      2.95 o 
  -9  -4   5        6.75       11.69      1.69 o 
  -8  -4   5       51.14       47.20      4.00 o 
  -7  -4   5      263.89      247.78      8.67 o 
  -6  -4   5      382.80      398.48     11.94 o 
  -5  -4   5        1.04        0.55      0.62 o 
  -4  -4   5        0.23       -0.11      0.32 o 
  -3  -4   5      115.58      105.65      1.93 o 
  -2  -4   5       35.15       49.20      1.01 o 
  -1  -4   5      641.15      640.36      7.80 o 
   0  -4   5      215.14      236.99      3.36 o 
   1  -4   5        0.38        0.00      0.21 o 
   2  -4   5        3.22        4.43      0.60 o 
   3  -4   5       49.37       41.49      1.62 o 
   4  -4   5        5.13        6.62      0.62 o 
   5  -4   5        1.10        0.58      0.41 o 
   6  -4   5       39.81       38.62      1.47 o 
   7  -4   5       78.20       75.41      2.13 o 
   8  -4   5        0.88        0.00      0.64 o 
 -11  -3   5        0.49        0.01      0.91 o 
 -10  -3   5       25.53       24.81      3.27 o 
  -9  -3   5       18.89       17.39      1.52 o 
  -8  -3   5       73.01       69.14      2.57 o 
  -7  -3   5      209.59      208.57      4.90 o 
  -6  -3   5      289.61      272.24      7.66 o 
  -5  -3   5      105.32       94.68      3.14 o 
  -4  -3   5      122.36      134.71      2.96 o 
  -3  -3   5      517.11      542.82      7.74 o 
  -2  -3   5      466.96      541.50     10.64 o 
  -1  -3   5      421.84      461.45      6.63 o 
   0  -3   5       11.07       13.15      0.80 o 
   1  -3   5      136.55      108.83      1.62 o 
   2  -3   5      752.74      726.31      8.42 o 
   3  -3   5     1195.27     1215.24     12.37 o 
   4  -3   5      102.12      107.60      1.74 o 
   5  -3   5        0.15        0.51      0.34 o 
   6  -3   5       66.11       68.46      1.53 o 
   7  -3   5       60.35       50.88      1.49 o 
   8  -3   5        0.54       -0.11      0.52 o 
 -11  -2   5       17.28       15.81      1.57 o 
 -10  -2   5       21.88       19.30      1.60 o 
  -9  -2   5      242.25      255.98      9.21 o 
  -8  -2   5        4.63        6.91      1.19 o 
  -7  -2   5        1.69        1.87      0.43 o 
  -6  -2   5       86.31       75.98      2.08 o 
  -5  -2   5        0.17        0.32      0.23 o 
  -4  -2   5       26.41       35.37      0.96 o 
  -3  -2   5       12.40        8.57      0.59 o 
  -2  -2   5      420.53      383.69      5.04 o 
  -1  -2   5       54.25       51.14      1.45 o 
   0  -2   5        0.41        0.79      0.24 o 
   1  -2   5      141.93      171.31      2.09 o 
   2  -2   5      547.33      537.53      5.04 o 
   3  -2   5        0.98        2.59      0.73 o 
   4  -2   5      163.97      157.34      2.28 o 
   5  -2   5        5.00        4.10      0.59 o 
   6  -2   5        3.85        3.27      0.53 o 
   7  -2   5       94.76       85.72      2.01 o 
   8  -2   5       16.08       19.41      1.44 o 
 -11  -1   5       72.49       76.32      3.52 o 
 -10  -1   5      137.05      145.09      3.96 o 
  -9  -1   5        5.05        3.46      0.80 o 
  -8  -1   5        5.04        4.05      0.73 o 
  -7  -1   5      129.06      115.03      2.68 o 
  -6  -1   5      454.99      458.20      5.09 o 
  -5  -1   5      246.27      285.48      3.05 o 
  -4  -1   5       58.09       56.40      1.02 o 
  -3  -1   5        2.48        3.12      0.26 o 
  -2  -1   5      223.46      189.07      2.04 o 
  -1  -1   5       65.87      108.33      1.37 o 
   0  -1   5     2397.63     2470.19     18.68 o 
   1  -1   5      254.73      301.45      3.06 o 
   2  -1   5      143.04      158.13      1.81 o 
   3  -1   5      400.07      400.63      3.33 o 
   4  -1   5      145.12      146.97      1.89 o 
   5  -1   5       36.38       37.15      0.93 o 
   6  -1   5        2.10        1.69      0.40 o 
   7  -1   5        2.36        3.03      0.49 o 
   8  -1   5       23.06       26.18      1.28 o 
 -11   0   5       18.67       15.26      4.05 o 
 -10   0   5       27.49       23.27      1.20 o 
  -9   0   5        5.57        7.70      0.76 o 
  -8   0   5       23.42       23.49      0.87 o 
  -7   0   5      438.62      443.80      5.11 o 
  -6   0   5       74.21       73.72      1.01 o 
  -5   0   5       24.56       24.62      0.64 o 
  -4   0   5      315.88      355.58      3.05 o 
  -3   0   5       51.65       52.74      0.71 o 
  -2   0   5        0.56        2.25      0.20 o 
  -1   0   5      245.02      262.31      2.14 o 
   0   0   5      460.82      476.64      3.66 o 
   1   0   5      499.51      518.34      3.99 o 
   2   0   5      221.96      235.50      2.23 o 
   3   0   5      375.61      373.31      3.02 o 
   4   0   5        1.36        1.75      0.25 o 
   5   0   5      328.59      333.73      3.72 o 
   6   0   5       13.73       11.61      0.67 o 
   7   0   5        3.42        4.12      0.52 o 
   8   0   5       10.64        8.98      0.97 o 
 -11   1   5        0.02       -0.35      0.64 o 
 -10   1   5       35.24       34.66      1.33 o 
  -9   1   5       29.36       28.29      1.10 o 
  -8   1   5        0.63        0.34      0.32 o 
  -7   1   5        8.38        7.89      0.49 o 
  -6   1   5       15.83       13.20      0.46 o 
  -5   1   5        0.10        1.44      0.20 o 
  -4   1   5      862.12      868.04      6.57 o 
  -3   1   5      218.10      199.05      1.83 o 
  -2   1   5        8.00        4.28      0.21 o 
  -1   1   5     2760.04     3050.44     20.87 o 
   0   1   5       95.15      141.12      1.37 o 
   1   1   5      278.49      299.96      2.53 o 
   2   1   5      369.99      374.91      3.18 o 
   3   1   5      626.72      598.01      4.91 o 
   4   1   5       74.44       77.97      1.18 o 
   5   1   5      115.00      102.42      1.76 o 
   6   1   5      493.51      501.00      5.82 o 
   7   1   5       19.36       21.35      0.92 o 
   8   1   5        2.73        1.07      0.60 o 
 -11   2   5        0.14        1.00      0.83 o 
 -10   2   5       83.24       84.29      1.92 o 
  -9   2   5      100.94      102.26      2.06 o 
  -8   2   5       25.90       22.58      0.83 o 
  -7   2   5       89.88       96.13      1.44 o 
  -6   2   5      252.36      268.25      2.80 o 
  -5   2   5       23.14       11.16      0.45 o 
  -4   2   5      133.65      108.10      1.60 o 
  -3   2   5     1174.20     1210.24      8.63 o 
  -2   2   5      129.45      150.54      1.57 o 
  -1   2   5       43.57       56.87      0.80 o 
   0   2   5      902.82      952.63      6.89 o 
   1   2   5        7.78       10.60      0.36 o 
   2   2   5      108.58       91.86      1.16 o 
   3   2   5       12.91       16.93      0.66 o 
   4   2   5      104.41       88.14      1.30 o 
   5   2   5      128.44      120.29      1.79 o 
   6   2   5        1.05        0.09      0.42 o 
   7   2   5       19.16       19.95      1.06 o 
   8   2   5        3.21        2.89      0.97 o 
 -11   3   5       67.96       80.39      2.18 o 
 -10   3   5       78.43       78.75      1.92 o 
  -9   3   5       21.14       22.48      1.01 o 
  -8   3   5        2.81        3.11      0.50 o 
  -7   3   5      128.23      149.62      2.04 o 
  -6   3   5      139.81      137.72      1.84 o 
  -5   3   5      106.79       99.17      1.31 o 
  -4   3   5      233.61      208.34      2.05 o 
  -3   3   5      653.40      661.56      4.98 o 
  -2   3   5        0.12        0.58      0.15 o 
  -1   3   5      150.32      192.05      1.82 o 
   0   3   5      198.74      235.94      1.95 o 
   1   3   5     1162.64     1194.42      8.87 o 
   2   3   5      158.00      170.50      1.80 o 
   3   3   5      893.68      873.08      7.10 o 
   4   3   5      838.14      820.05      8.22 o 
   5   3   5        3.46        1.53      0.35 o 
   6   3   5       24.78       25.71      1.29 o 
   7   3   5       36.05       35.93      1.72 o 
   8   3   5        2.04        1.88      1.91 o 
 -11   4   5       12.46       14.37      1.14 o 
 -10   4   5        1.26        1.84      0.55 o 
  -9   4   5       64.44       71.46      1.92 o 
  -8   4   5       52.83       43.62      1.11 o 
  -7   4   5        0.10        0.50      0.27 o 
  -6   4   5       69.30       52.21      1.03 o 
  -5   4   5       11.20        9.02      0.66 o 
  -4   4   5       22.80       20.84      0.52 o 
  -3   4   5     1104.65     1068.02      8.18 o 
  -2   4   5      798.09      806.75      6.61 o 
  -1   4   5        7.73        6.10      0.32 o 
   0   4   5        0.44        0.60      0.18 o 
   1   4   5       76.63       86.01      1.38 o 
   2   4   5      760.93      697.57      6.45 o 
   3   4   5      214.84      205.79      2.96 o 
   4   4   5       53.10       52.40      1.41 o 
   5   4   5       39.11       43.99      1.31 o 
   6   4   5       23.81       18.94      1.47 o 
   7   4   5       58.44       60.26      3.14 o 
 -11   5   5      103.55      107.06      2.72 o 
 -10   5   5        0.67        0.00      0.75 o 
  -9   5   5      161.34      164.56      3.45 o 
  -8   5   5       24.76       22.09      0.91 o 
  -7   5   5        0.31        0.49      0.33 o 
  -6   5   5       81.84       87.37      1.52 o 
  -5   5   5       25.46       28.92      0.77 o 
  -4   5   5        0.12        1.38      0.32 o 
  -3   5   5      639.61      601.28      5.74 o 
  -2   5   5      296.08      298.01      3.28 o 
  -1   5   5       25.90       30.48      0.85 o 
   0   5   5        0.24        2.66      0.89 o 
   1   5   5        0.50        0.56      0.30 o 
   2   5   5      808.55      796.04      9.65 o 
   3   5   5       53.72       44.43      1.59 o 
   4   5   5      346.58      322.96      5.34 o 
   5   5   5       13.68       18.00      1.19 o 
   6   5   5      168.71      183.54      7.55 o 
   7   5   5       27.76       29.85      3.32 o 
 -11   6   5        0.04       -0.56      0.56 o 
 -10   6   5       18.05       18.60      1.53 o 
  -9   6   5       36.22       31.87      1.30 o 
  -8   6   5       18.38       21.03      0.87 o 
  -7   6   5        1.00       -0.01      0.30 o 
  -6   6   5      154.33      151.08      2.13 o 
  -5   6   5      104.84       92.08      1.59 o 
  -4   6   5       20.38       19.86      0.82 o 
  -3   6   5       34.19       25.09      0.76 o 
  -2   6   5      285.47      274.85      3.15 o 
  -1   6   5        4.19        3.15      0.37 o 
   0   6   5      383.09      375.54      5.81 o 
   1   6   5       58.99       59.74      2.93 o 
   2   6   5       51.06       46.30      1.76 o 
   3   6   5      196.59      199.33      4.36 o 
   4   6   5        1.95        2.74      1.00 o 
   5   6   5       18.80       20.76      1.75 o 
   6   6   5        6.32        6.57      1.31 o 
 -10   7   5        3.99        7.47      1.11 o 
  -9   7   5       88.84       87.79      2.23 o 
  -8   7   5      114.24      122.96      3.04 o 
  -7   7   5        0.98        0.95      0.43 o 
  -6   7   5       20.99       22.91      0.88 o 
  -5   7   5        7.87        7.99      0.50 o 
  -4   7   5        0.12        0.09      0.30 o 
  -3   7   5       16.68       15.22      0.88 o 
  -2   7   5      136.36      139.53      2.40 o 
  -1   7   5        5.05        3.97      0.76 o 
   0   7   5       33.69       41.09      1.60 o 
   1   7   5        0.21        0.35      0.45 o 
   2   7   5        1.50        1.18      0.54 o 
   3   7   5        9.79        9.87      1.52 o 
   4   7   5       80.75       84.51      2.74 o 
   5   7   5      191.55      201.08     10.08 o 
   6   7   5       81.86       77.06      3.48 o 
 -10   8   5        6.97        6.57      1.14 o 
  -9   8   5       93.82       97.77      2.05 o 
  -8   8   5       44.36       40.13      1.27 o 
  -7   8   5        0.46        0.47      0.32 o 
  -6   8   5        4.46        3.93      0.56 o 
  -5   8   5       78.36       75.96      2.14 o 
  -4   8   5       27.69       26.68      1.20 o 
  -3   8   5      136.90      136.77      2.88 o 
  -2   8   5       31.01       32.82      1.77 o 
  -1   8   5        4.24        4.25      0.95 o 
   0   8   5      227.33      225.14      6.12 o 
   1   8   5      126.75      121.46      4.18 o 
   2   8   5        0.13        0.96      0.72 o 
   3   8   5        0.35        0.49      0.59 o 
   4   8   5       10.86        8.11      1.35 o 
   5   8   5        1.08        2.72      1.07 o 
  -9   9   5        1.15        1.46      0.72 o 
  -8   9   5       83.30       87.09      2.45 o 
  -7   9   5        6.69        5.49      0.91 o 
  -6   9   5        2.33        2.35      0.70 o 
  -5   9   5       16.83       21.26      1.19 o 
  -4   9   5       30.74       31.55      1.83 o 
  -3   9   5        8.12        9.93      1.19 o 
  -2   9   5       81.00       78.41      2.83 o 
  -1   9   5       12.25       11.94      2.14 o 
   0   9   5       50.72       47.83      2.53 o 
   1   9   5       86.87       84.42      3.54 o 
   2   9   5       11.40       10.60      1.46 o 
   3   9   5        2.14        1.24      0.96 o 
   4   9   5        0.17        0.00      1.24 o 
  -8  10   5       64.06       66.59      4.76 o 
  -7  10   5        3.42        1.93      0.75 o 
  -6  10   5       57.48       51.22      1.97 o 
  -5  10   5       18.34       21.41      1.73 o 
  -4  10   5       17.27       23.59      2.62 o 
  -3  10   5      233.81      247.99      7.28 o 
  -2  10   5      315.01      300.79      6.77 o 
  -1  10   5        1.76        1.11      0.90 o 
   0  10   5       49.46       43.84      2.60 o 
   1  10   5      106.28      109.18      4.26 o 
   2  10   5        0.58        1.69      0.95 o 
   3  10   5        1.33        0.56      1.24 o 
  -7  11   5        1.54        1.22      0.74 o 
  -6  11   5       50.93       51.51      2.71 o 
  -5  11   5       21.25       21.16      2.18 o 
  -4  11   5       14.70       16.31      1.63 o 
  -3  11   5       12.53       11.38      1.41 o 
  -2  11   5        9.44        8.39      1.28 o 
  -1  11   5       22.17       23.64      2.65 o 
   0  11   5       12.61       12.86      2.65 o 
   1  11   5       60.98       69.98      5.63 o 
   2  11   5        9.92       11.57      1.71 o 
  -6  12   5       43.40       52.03      6.31 o 
  -5  12   5      113.39      121.04      4.29 o 
  -4  12   5      106.21      111.50      4.01 o 
  -3  12   5       21.23       21.47      1.89 o 
  -2  12   5       59.94       62.62      2.88 o 
  -1  12   5       32.29       28.93      2.10 o 
   0  12   5       58.33       60.30      3.24 o 
  -2 -12   6       11.83       14.08      2.82 o 
  -1 -12   6        5.55        5.40      1.24 o 
   0 -12   6        2.35        4.02      0.91 o 
   1 -12   6        6.94        7.76      1.20 o 
  -4 -11   6       60.54       57.78      2.70 o 
  -3 -11   6       52.56       50.68      2.25 o 
  -2 -11   6       13.17       14.19      2.70 o 
  -1 -11   6       27.03       25.99      1.46 o 
   0 -11   6        5.62        5.69      2.37 o 
   1 -11   6        3.02        3.64      0.98 o 
   2 -11   6        4.90        6.15      1.75 o 
   3 -11   6        1.38        0.54      0.88 o 
  -6 -10   6       20.90       25.12      2.25 o 
  -5 -10   6       59.85       61.95      3.15 o 
  -4 -10   6        6.75        7.55      1.13 o 
  -3 -10   6       86.62       89.93      2.85 o 
  -2 -10   6       69.69       74.80      2.47 o 
  -1 -10   6        9.29        9.06      0.92 o 
   0 -10   6       17.89       20.67      2.82 o 
   1 -10   6       57.16       54.75      2.62 o 
   2 -10   6       42.68       38.76      2.37 o 
   3 -10   6        0.46       -0.24      0.68 o 
   4 -10   6       18.05       19.39      2.42 o 
   5 -10   6       29.46       22.20      2.27 o 
  -7  -9   6      138.21      137.30      5.97 o 
  -6  -9   6       56.40       56.88      3.27 o 
  -5  -9   6        1.80        0.68      0.68 o 
  -4  -9   6        7.34        9.01      1.13 o 
  -3  -9   6      290.15      289.87      6.58 o 
  -2  -9   6      236.23      241.99      5.67 o 
  -1  -9   6        6.25        5.99      1.75 o 
   0  -9   6       81.71       74.88      2.76 o 
   1  -9   6        0.98        0.68      0.96 o 
   2  -9   6       18.51       18.63      1.73 o 
   3  -9   6       62.19       54.96      2.95 o 
   4  -9   6       43.58       40.71      4.17 o 
   5  -9   6       79.81       77.79      3.92 o 
   6  -9   6        1.79        2.56      1.29 o 
  -8  -8   6        1.15        1.80      1.24 o 
  -7  -8   6        8.02        5.97      1.46 o 
  -6  -8   6        0.72        0.23      0.79 o 
  -5  -8   6       36.10       35.93      2.37 o 
  -4  -8   6       30.71       31.76      1.91 o 
  -3  -8   6      127.83      137.37      3.77 o 
  -2  -8   6        4.96        8.69      0.90 o 
  -1  -8   6       20.38       22.54      1.36 o 
   0  -8   6        3.74        2.93      0.73 o 
   1  -8   6        4.11        3.14      1.52 o 
   2  -8   6        0.25        0.22      0.68 o 
   3  -8   6       63.63       62.66      3.11 o 
   4  -8   6      122.87      106.93      5.69 o 
   5  -8   6        4.79        4.26      1.27 o 
   6  -8   6       86.89       77.56      4.11 o 
  -9  -7   6       47.80       46.52      3.83 o 
  -8  -7   6      134.69      124.91      5.97 o 
  -7  -7   6        4.67        3.04      1.24 o 
  -6  -7   6      173.70      158.92      6.08 o 
  -5  -7   6       29.75       31.65      2.14 o 
  -4  -7   6       84.45       84.02      3.38 o 
  -3  -7   6       11.77        9.60      0.96 o 
  -2  -7   6      128.04      114.07      4.06 o 
  -1  -7   6       18.51       21.51      1.16 o 
   0  -7   6      638.38      609.45     14.08 o 
   1  -7   6       82.85       76.99      6.65 o 
   2  -7   6       10.03        7.85      3.04 o 
   3  -7   6        6.43        5.80      1.22 o 
   4  -7   6       17.59       14.94      1.73 o 
   5  -7   6        0.20        0.34      0.83 o 
   6  -7   6        9.13        9.28      1.39 o 
   7  -7   6       33.43       39.04      2.31 o 
  -9  -6   6       30.66       37.73      3.49 o 
  -8  -6   6       32.31       33.23      3.04 o 
  -7  -6   6        0.75        1.13      0.90 o 
  -6  -6   6        3.55        1.80      0.90 o 
  -5  -6   6       12.29        9.35      1.24 o 
  -4  -6   6        0.59        0.00      0.56 o 
  -3  -6   6       39.90       41.24      1.58 o 
  -2  -6   6      190.13      204.86      3.74 o 
  -1  -6   6      116.61      112.43      2.41 o 
   0  -6   6      114.75      123.70      3.15 o 
   1  -6   6       75.35       75.43      4.34 o 
   2  -6   6      409.86      393.39      9.33 o 
   3  -6   6        8.20        9.79      1.38 o 
   4  -6   6       54.64       48.55      3.38 o 
   5  -6   6      111.80      109.86      3.68 o 
   6  -6   6        3.17        4.40      0.97 o 
   7  -6   6        0.24       -0.21      0.67 o 
 -10  -5   6        0.12       -0.72      0.72 o 
  -9  -5   6       59.69       53.61      4.05 o 
  -8  -5   6       46.93       52.60      3.72 o 
  -7  -5   6       57.50       56.88      3.60 o 
  -6  -5   6        4.71        5.29      1.24 o 
  -5  -5   6        0.38        0.11      0.56 o 
  -4  -5   6       90.65       94.83      3.83 o 
  -3  -5   6        2.12        2.68      0.40 o 
  -2  -5   6      430.32      436.42      7.11 o 
  -1  -5   6       26.17       22.03      1.14 o 
   0  -5   6      102.90      117.13      2.40 o 
   1  -5   6     1047.23      987.00     19.08 o 
   2  -5   6      119.17      118.35      4.09 o 
   3  -5   6       16.48       17.15      1.31 o 
   4  -5   6        0.24        0.94      0.61 o 
   5  -5   6       34.94       32.18      1.79 o 
   6  -5   6       34.22       40.19      2.15 o 
   7  -5   6       26.52       25.94      1.40 o 
 -10  -4   6        8.34        9.16      1.46 o 
  -9  -4   6        5.96        6.57      1.06 o 
  -8  -4   6        0.07        1.01      0.90 o 
  -7  -4   6        3.16        1.58      1.01 o 
  -6  -4   6      210.83      178.07      6.65 o 
  -5  -4   6       54.27       54.62      2.35 o 
  -4  -4   6       33.36       29.37      1.25 o 
  -3  -4   6        0.73        0.56      0.26 o 
  -2  -4   6      239.58      252.32      4.26 o 
  -1  -4   6       45.89       43.55      1.29 o 
   0  -4   6      210.62      227.42      3.83 o 
   1  -4   6       47.91       45.86      1.26 o 
   2  -4   6       27.51       27.50      2.65 o 
   3  -4   6      369.11      356.77      6.59 o 
   4  -4   6       11.88       15.65      1.01 o 
   5  -4   6       26.11       30.52      1.28 o 
   6  -4   6       54.43       60.60      1.88 o 
   7  -4   6       86.45       83.05      2.32 o 
   8  -4   6       20.02       22.61      1.43 o 
 -11  -3   6       51.40       50.49      2.87 o 
 -10  -3   6        0.00        0.29      0.75 o 
  -9  -3   6       87.44      101.00      3.49 o 
  -8  -3   6       60.49       56.89      2.33 o 
  -7  -3   6        1.98        2.06      0.65 o 
  -6  -3   6      138.65      133.17      6.65 o 
  -5  -3   6      277.74      266.62     13.97 o 
  -4  -3   6        0.72        1.02      0.29 o 
  -3  -3   6       11.05       12.57      0.80 o 
  -2  -3   6       84.84       80.58      1.71 o 
  -1  -3   6      407.41      388.07      5.86 o 
   0  -3   6       50.79       47.13      1.12 o 
   1  -3   6      582.54      556.42      6.20 o 
   2  -3   6      170.00      172.26      2.98 o 
   3  -3   6      531.57      521.93      6.61 o 
   4  -3   6      136.21      140.80      2.97 o 
   5  -3   6       12.77       12.50      0.70 o 
   6  -3   6        0.01        0.74      0.43 o 
   7  -3   6       12.69       16.62      1.46 o 
   8  -3   6       12.49       12.32      1.10 o 
 -11  -2   6       79.26       72.84      4.84 o 
 -10  -2   6       47.72       47.63      2.57 o 
  -9  -2   6      111.79      114.34      3.82 o 
  -8  -2   6      143.82      138.20      4.00 o 
  -7  -2   6       49.90       48.79      1.78 o 
  -6  -2   6       75.82       70.58      1.67 o 
  -5  -2   6      573.03      592.12      6.38 o 
  -4  -2   6       45.70       48.04      0.97 o 
  -3  -2   6       84.07       91.56      1.42 o 
  -2  -2   6       96.25      117.73      1.68 o 
  -1  -2   6       26.51       30.83      0.92 o 
   0  -2   6      172.44      157.79      2.15 o 
   1  -2   6      955.01      979.52      8.36 o 
   2  -2   6        9.83       11.26      0.46 o 
   3  -2   6      266.76      270.43      3.01 o 
   4  -2   6        1.63        1.37      0.39 o 
   5  -2   6      273.49      264.54      3.33 o 
   6  -2   6        1.40        1.11      0.47 o 
   7  -2   6       11.21       12.13      0.90 o 
   8  -2   6        5.10        4.64      0.75 o 
 -11  -1   6       59.22       65.19      3.24 o 
 -10  -1   6       38.16       34.98      1.92 o 
  -9  -1   6       50.99       54.17      2.58 o 
  -8  -1   6      174.57      164.62      5.56 o 
  -7  -1   6        1.38        1.89      0.62 o 
  -6  -1   6       67.11       82.17      1.68 o 
  -5  -1   6      538.86      517.96      5.64 o 
  -4  -1   6      500.41      445.72      4.67 o 
  -3  -1   6        3.27        4.76      0.37 o 
  -2  -1   6      383.48      468.39      4.19 o 
  -1  -1   6       44.84       50.47      0.91 o 
   0  -1   6      254.40      258.25      2.31 o 
   1  -1   6      868.65      904.49      6.57 o 
   2  -1   6     1112.52     1034.76      8.27 o 
   3  -1   6       27.41       27.05      0.99 o 
   4  -1   6      194.22      180.85      2.13 o 
   5  -1   6      117.42      118.35      1.77 o 
   6  -1   6        1.29        0.91      0.46 o 
   7  -1   6        0.04        1.10      0.52 o 
   8  -1   6        4.38        5.08      0.79 o 
 -11   0   6      102.64       97.24      5.07 o 
 -10   0   6        3.25        2.53      0.58 o 
  -9   0   6        6.04        7.23      0.70 o 
  -8   0   6       81.80       82.40      1.99 o 
  -7   0   6       29.03       32.25      1.20 o 
  -6   0   6       30.27       26.45      0.61 o 
  -5   0   6      346.15      298.21      2.79 o 
  -4   0   6       96.08       81.65      1.00 o 
  -3   0   6       49.97       49.02      0.71 o 
  -2   0   6      115.84      117.44      1.19 o 
  -1   0   6        4.00        3.28      0.22 o 
   0   0   6       69.73       81.35      0.98 o 
   1   0   6       31.05       27.18      0.56 o 
   2   0   6      758.50      726.02      5.78 o 
   3   0   6      165.06      146.68      1.79 o 
   4   0   6       70.56       78.19      1.34 o 
   5   0   6        6.18        5.79      0.49 o 
   6   0   6       11.94       11.94      0.67 o 
   7   0   6        3.99        3.53      0.63 o 
   8   0   6        4.83        4.99      0.81 o 
 -11   1   6        5.41        3.99      0.87 o 
 -10   1   6        5.13        6.55      0.66 o 
  -9   1   6       14.99       15.56      0.80 o 
  -8   1   6      345.76      379.93      4.25 o 
  -7   1   6       45.81       32.45      0.88 o 
  -6   1   6       42.37       49.41      0.89 o 
  -5   1   6       39.00       34.76      0.67 o 
  -4   1   6      135.81      118.04      1.31 o 
  -3   1   6       15.71       22.33      0.49 o 
  -2   1   6     1350.38     1406.00      9.95 o 
  -1   1   6       12.97       18.46      0.45 o 
   0   1   6      557.91      633.04      4.82 o 
   1   1   6      127.27      126.82      1.39 o 
   2   1   6      377.92      387.49      3.42 o 
   3   1   6      261.28      259.98      2.44 o 
   4   1   6       48.46       55.32      1.07 o 
   5   1   6        3.01        4.58      0.75 o 
   6   1   6        2.20        1.96      0.43 o 
   7   1   6       13.40       12.60      0.77 o 
   8   1   6        4.99        5.65      0.75 o 
 -11   2   6       10.17       12.89      0.97 o 
 -10   2   6        0.79        0.92      0.57 o 
  -9   2   6        0.77        0.88      0.44 o 
  -8   2   6       19.99       19.95      1.03 o 
  -7   2   6        6.30       14.44      0.62 o 
  -6   2   6      247.22      241.24      2.61 o 
  -5   2   6      125.12      119.64      1.45 o 
  -4   2   6      350.39      321.28      2.84 o 
  -3   2   6       16.17       19.19      0.49 o 
  -2   2   6        2.88        5.37      0.29 o 
  -1   2   6      186.61      216.43      1.96 o 
   0   2   6      163.17      149.85      1.53 o 
   1   2   6      102.66       99.02      1.32 o 
   2   2   6       65.83       77.43      1.04 o 
   3   2   6      140.34      151.76      1.84 o 
   4   2   6      919.96      898.48      7.88 o 
   5   2   6       17.15       18.72      1.29 o 
   6   2   6        0.63        0.17      0.42 o 
   7   2   6        6.14        4.55      0.69 o 
 -11   3   6      104.81      105.85      2.66 o 
 -10   3   6       96.28       96.89      2.12 o 
  -9   3   6        2.79        9.73      1.30 o 
  -8   3   6        0.20        1.28      0.43 o 
  -7   3   6       78.02       81.00      1.48 o 
  -6   3   6      159.44      168.10      2.05 o 
  -5   3   6      387.63      419.77      4.00 o 
  -4   3   6      532.43      540.85      4.28 o 
  -3   3   6      238.54      247.09      2.31 o 
  -2   3   6       80.01       74.07      0.96 o 
  -1   3   6      228.57      212.09      2.23 o 
   0   3   6       90.09       71.65      0.92 o 
   1   3   6      283.50      289.64      2.59 o 
   2   3   6       91.24       77.42      1.19 o 
   3   3   6       21.78       19.58      0.71 o 
   4   3   6      222.33      212.26      2.89 o 
   5   3   6      115.04      112.42      2.19 o 
   6   3   6        3.75        5.03      0.77 o 
   7   3   6        8.54        9.38      1.12 o 
 -11   4   6       23.72       24.50      1.17 o 
 -10   4   6        0.46        0.52      0.53 o 
  -9   4   6       83.89       77.80      1.82 o 
  -8   4   6       30.21       35.03      1.54 o 
  -7   4   6       98.99       87.88      1.56 o 
  -6   4   6      172.80      179.83      2.27 o 
  -5   4   6      366.74      377.01      3.71 o 
  -4   4   6        6.92        6.94      0.37 o 
  -3   4   6      220.20      238.81      2.45 o 
  -2   4   6      640.40      646.13      5.32 o 
  -1   4   6      392.56      401.50      3.67 o 
   0   4   6       10.30       13.03      0.41 o 
   1   4   6        6.14        4.75      0.35 o 
   2   4   6       81.44       77.17      1.40 o 
   3   4   6       47.11       46.85      1.16 o 
   4   4   6        1.88        1.43      0.46 o 
   5   4   6      321.68      315.57      4.69 o 
   6   4   6       22.23       20.97      1.87 o 
   7   4   6       13.74       17.80      1.97 o 
 -11   5   6        0.07        0.26      0.67 o 
 -10   5   6       88.37       96.37      2.67 o 
  -9   5   6        5.07        4.13      0.71 o 
  -8   5   6       24.96       22.49      0.93 o 
  -7   5   6        1.39       -0.11      0.32 o 
  -6   5   6       10.65        9.13      0.58 o 
  -5   5   6       40.11       42.77      0.96 o 
  -4   5   6      237.85      220.24      2.46 o 
  -3   5   6        5.99        8.55      0.44 o 
  -2   5   6       68.51       65.59      1.20 o 
  -1   5   6      202.75      211.43      2.63 o 
   0   5   6      176.43      177.00      2.60 o 
   1   5   6      649.44      596.46      6.54 o 
   2   5   6       57.28       47.74      1.20 o 
   3   5   6       14.87       12.81      0.94 o 
   4   5   6        1.67        2.09      0.65 o 
   5   5   6      240.61      241.54      6.05 o 
   6   5   6        9.84       10.90      1.58 o 
 -11   6   6      109.67      109.35      2.69 o 
 -10   6   6       37.36       38.63      1.55 o 
  -9   6   6        0.01        1.23      0.52 o 
  -8   6   6       32.94       33.71      1.18 o 
  -7   6   6       17.22       19.06      0.78 o 
  -6   6   6       59.33       50.04      1.13 o 
  -5   6   6      871.84      814.12      7.56 o 
  -4   6   6      310.22      317.05      3.62 o 
  -3   6   6       18.39       27.36      1.18 o 
  -2   6   6       74.27       76.91      1.88 o 
  -1   6   6       52.60       50.53      1.44 o 
   0   6   6       23.13       25.05      0.95 o 
   1   6   6        1.27        1.52      0.49 o 
   2   6   6       10.06        9.19      0.81 o 
   3   6   6        9.65       11.27      0.95 o 
   4   6   6       20.68       21.91      1.28 o 
   5   6   6      169.76      186.31      5.54 o 
   6   6   6       38.31       43.09      3.04 o 
 -10   7   6       29.23       30.45      1.78 o 
  -9   7   6        8.66       10.15      0.89 o 
  -8   7   6      126.32      128.45      2.66 o 
  -7   7   6        6.47        5.47      0.56 o 
  -6   7   6        6.72        5.83      0.60 o 
  -5   7   6        0.05        0.17      0.29 o 
  -4   7   6       10.61       14.71      0.69 o 
  -3   7   6      140.56      145.33      2.48 o 
  -2   7   6      350.62      350.92      5.11 o 
  -1   7   6      416.62      395.93      9.33 o 
   0   7   6      340.90      333.98      6.17 o 
   1   7   6       24.59       24.98      1.37 o 
   2   7   6       16.75       15.58      1.19 o 
   3   7   6        1.42        0.77      0.63 o 
   4   7   6       10.61       11.10      1.19 o 
   5   7   6        2.04        0.98      0.92 o 
 -10   8   6       39.02       38.91      4.07 o 
  -9   8   6        2.08        1.42      0.50 o 
  -8   8   6       43.44       41.09      1.54 o 
  -7   8   6       45.50       42.61      1.85 o 
  -6   8   6       61.43       62.20      1.34 o 
  -5   8   6       14.52       13.76      1.24 o 
  -4   8   6      246.10      242.02      4.83 o 
  -3   8   6        8.28        9.51      1.02 o 
  -2   8   6      172.34      182.62      3.26 o 
  -1   8   6       64.22       67.28      2.18 o 
   0   8   6        2.43        1.69      0.61 o 
   1   8   6       44.67       45.03      1.89 o 
   2   8   6       72.39       73.37      3.28 o 
   3   8   6       74.69       77.79      2.73 o 
   4   8   6        0.57        0.71      0.81 o 
  -9   9   6       10.37       10.72      1.10 o 
  -8   9   6       12.96       13.17      1.11 o 
  -7   9   6       50.95       49.90      1.66 o 
  -6   9   6       15.59       19.10      1.32 o 
  -5   9   6        9.17        9.71      1.07 o 
  -4   9   6        3.36        3.57      0.94 o 
  -3   9   6        0.96        1.24      0.73 o 
  -2   9   6       34.72       34.94      2.44 o 
  -1   9   6      228.74      228.62      6.55 o 
   0   9   6        7.20        8.14      1.38 o 
   1   9   6        4.81        4.16      1.24 o 
   2   9   6       37.15       35.81      1.89 o 
   3   9   6        1.85        2.62      0.84 o 
  -8  10   6        0.04       -0.51      0.69 o 
  -7  10   6       44.69       47.65      2.07 o 
  -6  10   6        1.84        1.18      0.67 o 
  -5  10   6        1.21        1.15      0.61 o 
  -4  10   6       26.01       23.56      1.83 o 
  -3  10   6       43.25       43.87      2.36 o 
  -2  10   6       62.40       65.73      2.79 o 
  -1  10   6      231.71      237.87      8.33 o 
   0  10   6       13.25       13.14      1.67 o 
   1  10   6        4.21        4.02      1.23 o 
   2  10   6        8.44        9.17      1.59 o 
  -7  11   6       46.02       47.61      2.15 o 
  -6  11   6        0.62       -0.10      0.61 o 
  -5  11   6       62.26       60.04      3.45 o 
  -4  11   6       46.86       44.62      2.53 o 
  -3  11   6        9.66        9.97      1.40 o 
  -2  11   6        0.01       -0.03      0.70 o 
  -1  11   6       17.65       16.80      1.92 o 
   0  11   6       79.70       78.25      3.77 o 
   1  11   6        6.81        5.21      1.41 o 
  -4  12   6        2.23        2.21      1.05 o 
  -3  12   6       13.92       15.43      1.70 o 
  -2  12   6        3.07        2.52      1.03 o 
  -4 -11   7       28.10       29.40      2.14 o 
  -3 -11   7        0.01        0.49      0.71 o 
  -2 -11   7       43.88       45.17      2.09 o 
  -1 -11   7        4.93        1.46      1.18 o 
   0 -11   7        0.43       -0.45      0.67 o 
   1 -11   7       45.21       49.34      3.66 o 
   2 -11   7       30.27       28.34      2.27 o 
  -5 -10   7       13.92       18.02      1.80 o 
  -4 -10   7       49.91       47.42      2.70 o 
  -3 -10   7        0.87        0.01      0.73 o 
  -2 -10   7       20.56       22.71      2.42 o 
  -1 -10   7       49.87       52.29      3.49 o 
   0 -10   7       71.85       60.55      2.81 o 
   1 -10   7        0.14        0.03      0.84 o 
   2 -10   7        5.54        2.68      1.24 o 
   3 -10   7        1.91        1.35      0.96 o 
   4 -10   7       17.51       21.74      2.24 o 
  -7  -9   7        1.82        0.90      1.13 o 
  -6  -9   7       14.79       10.14      1.58 o 
  -5  -9   7        5.20        3.27      1.01 o 
  -4  -9   7       30.04       30.75      2.14 o 
  -3  -9   7       22.85       16.74      1.36 o 
  -2  -9   7       27.73       32.31      1.85 o 
  -1  -9   7      351.78      325.52     10.42 o 
   0  -9   7        3.16        2.63      0.85 o 
   1  -9   7       41.09       38.09      2.35 o 
   2  -9   7       10.56       14.58      1.73 o 
   3  -9   7       78.54       78.44      3.79 o 
   4  -9   7      103.49      107.90      4.68 o 
   5  -9   7       20.78       16.07      2.42 o 
  -8  -8   7      100.78      104.63      5.52 o 
  -7  -8   7       17.79       20.27      2.25 o 
  -6  -8   7        8.60       10.47      1.58 o 
  -5  -8   7       87.58       87.96      4.05 o 
  -4  -8   7      100.16      100.13      4.17 o 
  -3  -8   7        8.70       11.32      1.86 o 
  -2  -8   7      175.85      151.75      6.08 o 
  -1  -8   7      144.34      151.58      4.45 o 
   0  -8   7        0.85        0.70      0.65 o 
   1  -8   7       65.89       73.61      3.25 o 
   2  -8   7        2.42        1.16      0.85 o 
   3  -8   7        0.28       -0.24      0.81 o 
   4  -8   7       38.28       38.11      5.07 o 
   5  -8   7       17.50       16.72      2.13 o 
  -8  -7   7        9.40        9.69      1.80 o 
  -7  -7   7       19.33       19.03      2.14 o 
  -6  -7   7        9.59        6.42      1.35 o 
  -5  -7   7       68.96       65.44      3.49 o 
  -4  -7   7        0.02        0.79      0.79 o 
  -3  -7   7       38.24       41.46      2.06 o 
  -2  -7   7       47.38       41.79      2.34 o 
  -1  -7   7       78.35       92.88      3.21 o 
   0  -7   7       61.73       58.88      2.62 o 
   1  -7   7      586.88      548.88     12.09 o 
   2  -7   7      126.59      118.27      4.46 o 
   3  -7   7      132.35      135.49      7.88 o 
   4  -7   7      166.73      157.16      5.86 o 
   5  -7   7      170.83      196.31      6.70 o 
   6  -7   7       33.19       32.40      2.10 o 
  -9  -6   7       17.46       20.84      2.70 o 
  -8  -6   7       46.73       44.60      3.49 o 
  -7  -6   7      134.39      128.74      5.86 o 
  -6  -6   7       69.08       63.19      3.60 o 
  -5  -6   7        3.30        2.70      1.01 o 
  -4  -6   7       19.26       13.69      1.11 o 
  -3  -6   7       41.16       37.55      1.82 o 
  -2  -6   7      117.20      121.97      3.04 o 
  -1  -6   7      290.37      275.57      5.54 o 
   0  -6   7       35.44       34.71      2.03 o 
   1  -6   7       88.99       85.96      3.46 o 
   2  -6   7       61.30       60.64      3.05 o 
   3  -6   7       43.05       42.03      2.66 o 
   4  -6   7       11.66       13.28      1.54 o 
   5  -6   7        0.11        0.58      0.72 o 
   6  -6   7       33.05       37.01      2.20 o 
 -10  -5   7       34.53       40.21      3.94 o 
  -9  -5   7        0.19       -0.11      1.01 o 
  -8  -5   7       14.90       10.47      1.91 o 
  -7  -5   7      121.61      124.34      5.74 o 
  -6  -5   7        5.83        8.45      1.46 o 
  -5  -5   7       30.88       21.17      2.03 o 
  -4  -5   7        0.18        0.26      0.36 o 
  -3  -5   7      152.56      132.79      3.35 o 
  -2  -5   7       71.37       68.82      2.11 o 
  -1  -5   7      146.61      129.98      2.89 o 
   0  -5   7     1929.54     1875.35     34.09 o 
   1  -5   7       30.59       32.00      2.08 o 
   2  -5   7      479.48      464.70     10.86 o 
   3  -5   7       97.64      100.22      3.38 o 
   4  -5   7       59.75       56.26      3.07 o 
   5  -5   7        0.21        0.02      0.58 o 
   6  -5   7        5.35        3.42      0.82 o 
   7  -5   7       27.43       26.71      1.61 o 
 -10  -4   7       49.52       54.98      2.76 o 
  -9  -4   7       63.32       67.26      3.04 o 
  -8  -4   7        1.83        1.35      1.01 o 
  -7  -4   7       10.23        8.79      1.69 o 
  -6  -4   7       13.16       13.18      1.80 o 
  -5  -4   7        0.55        2.40      1.24 o 
  -4  -4   7      145.88      150.33      3.44 o 
  -3  -4   7       27.96       38.48      1.26 o 
  -2  -4   7       49.49       51.91      1.60 o 
  -1  -4   7      399.10      381.66      9.45 o 
   0  -4   7       65.95       66.66      1.89 o 
   1  -4   7      255.61      252.97      4.92 o 
   2  -4   7      157.06      161.71      5.42 o 
   3  -4   7       39.37       41.68      1.54 o 
   4  -4   7        7.35        6.28      0.79 o 
   5  -4   7        0.12        0.59      0.50 o 
   6  -4   7        4.91        6.44      0.82 o 
   7  -4   7        0.15       -0.17      0.66 o 
 -10  -3   7       10.89       13.51      2.37 o 
  -9  -3   7        4.50        4.55      1.00 o 
  -8  -3   7       34.57       33.42      2.20 o 
  -7  -3   7       37.01       36.65      1.73 o 
  -6  -3   7       42.03       37.62      1.60 o 
  -5  -3   7       92.41       88.51      2.84 o 
  -4  -3   7      195.16      182.16      3.84 o 
  -3  -3   7       13.31       15.82      0.80 o 
  -2  -3   7        0.11        0.74      0.30 o 
  -1  -3   7       12.69       13.75      0.64 o 
   0  -3   7       27.98       27.13      0.87 o 
   1  -3   7     1492.04     1440.11     16.18 o 
   2  -3   7      320.34      309.16      5.36 o 
   3  -3   7        0.44        0.61      0.40 o 
   4  -3   7      199.72      196.64      3.22 o 
   5  -3   7      159.28      156.47      2.68 o 
   6  -3   7       18.27       18.59      1.10 o 
   7  -3   7        0.07       -0.24      0.60 o 
 -11  -2   7        5.93        6.54      1.75 o 
 -10  -2   7       31.97       32.78      2.70 o 
  -9  -2   7        0.46       -0.27      0.65 o 
  -8  -2   7      121.70      123.37      2.93 o 
  -7  -2   7      265.36      260.84      4.25 o 
  -6  -2   7       59.82       56.07      1.48 o 
  -5  -2   7      110.27      123.87      2.08 o 
  -4  -2   7       36.42       35.48      0.88 o 
  -3  -2   7      231.55      226.91      2.85 o 
  -2  -2   7      333.52      304.76      3.55 o 
  -1  -2   7      133.81      128.39      1.74 o 
   0  -2   7       31.43       32.38      0.75 o 
   1  -2   7        0.01        0.25      0.22 o 
   2  -2   7      550.39      529.32      5.22 o 
   3  -2   7        3.89        3.07      0.42 o 
   4  -2   7       22.82       21.13      0.84 o 
   5  -2   7        1.43        2.94      0.49 o 
   6  -2   7        0.45        0.67      0.48 o 
   7  -2   7        0.13       -0.32      0.50 o 
 -11  -1   7       25.87       24.26      2.06 o 
 -10  -1   7       23.62       21.62      2.09 o 
  -9  -1   7       18.84       22.06      1.49 o 
  -8  -1   7       87.58       96.85      2.95 o 
  -7  -1   7      216.67      214.69      3.37 o 
  -6  -1   7      147.29      138.07      3.80 o 
  -5  -1   7        0.68        0.91      0.26 o 
  -4  -1   7       72.38       67.93      1.29 o 
  -3  -1   7       59.59       66.36      1.44 o 
  -2  -1   7      208.39      195.78      1.97 o 
  -1  -1   7        0.05        0.86      0.23 o 
   0  -1   7       57.82       59.66      0.86 o 
   1  -1   7       32.61       34.51      0.68 o 
   2  -1   7       74.48       68.45      1.30 o 
   3  -1   7     1628.73     1602.92     15.17 o 
   4  -1   7        0.63        0.47      0.37 o 
   5  -1   7       71.91       77.82      1.73 o 
   6  -1   7       10.86        9.16      0.79 o 
   7  -1   7        0.34       -0.13      0.51 o 
 -11   0   7       86.22       82.05      3.60 o 
 -10   0   7       45.52       46.42      2.44 o 
  -9   0   7        2.16        2.69      0.49 o 
  -8   0   7        6.32        8.70      0.91 o 
  -7   0   7      339.74      322.00      4.32 o 
  -6   0   7      590.18      558.99      5.51 o 
  -5   0   7       14.21        9.95      0.44 o 
  -4   0   7       88.35       83.34      1.15 o 
  -3   0   7        3.35        3.30      0.26 o 
  -2   0   7      153.67      187.49      1.75 o 
  -1   0   7     1102.26     1075.57      7.48 o 
   0   0   7       25.02       30.96      0.72 o 
   1   0   7       67.53       53.56      1.00 o 
   2   0   7       54.18       51.30      1.00 o 
   3   0   7      719.80      700.14      6.35 o 
   4   0   7       36.30       31.77      0.99 o 
   5   0   7        2.59        3.66      0.46 o 
   6   0   7       16.00       14.15      0.78 o 
   7   0   7        1.28        1.29      0.54 o 
 -11   1   7        0.00        0.10      0.63 o 
 -10   1   7       23.73       21.91      1.32 o 
  -9   1   7        0.40        1.43      0.86 o 
  -8   1   7       20.23       16.09      0.79 o 
  -7   1   7      277.82      267.23      3.32 o 
  -6   1   7      136.10      132.49      1.70 o 
  -5   1   7       19.11       18.23      0.54 o 
  -4   1   7        0.83        0.38      0.21 o 
  -3   1   7       60.61       51.58      0.79 o 
  -2   1   7       19.99       17.01      0.44 o 
  -1   1   7      334.80      292.35      2.44 o 
   0   1   7      201.04      206.05      2.30 o 
   1   1   7        0.56        1.36      0.45 o 
   2   1   7        5.86        4.33      0.36 o 
   3   1   7      333.82      324.94      3.44 o 
   4   1   7      199.91      194.17      2.72 o 
   5   1   7       50.88       53.04      2.29 o 
   6   1   7       28.14       30.11      1.07 o 
   7   1   7       20.65       22.04      1.23 o 
 -11   2   7        0.01       -0.52      0.52 o 
 -10   2   7      184.93      180.06      3.41 o 
  -9   2   7        7.87        5.68      0.66 o 
  -8   2   7        4.81        5.21      0.53 o 
  -7   2   7       17.21       13.73      0.63 o 
  -6   2   7      101.36       93.27      1.93 o 
  -5   2   7       75.68       61.80      1.03 o 
  -4   2   7     2433.29     2381.46     17.93 o 
  -3   2   7      451.14      467.83      3.78 o 
  -2   2   7       43.12       55.03      0.89 o 
  -1   2   7      125.53      127.55      1.41 o 
   0   2   7      180.43      179.93      1.81 o 
   1   2   7       26.41       23.56      0.60 o 
   2   2   7        0.32        0.35      0.22 o 
   3   2   7       22.95       24.66      0.98 o 
   4   2   7      112.46      119.94      1.80 o 
   5   2   7       69.56       62.39      1.48 o 
   6   2   7       21.81       26.76      1.38 o 
   7   2   7        1.87        0.90      0.51 o 
 -11   3   7        0.11       -0.52      0.56 o 
 -10   3   7       11.33        8.61      0.97 o 
  -9   3   7        1.92        1.57      0.50 o 
  -8   3   7       36.23       27.92      1.07 o 
  -7   3   7        1.36        0.44      0.31 o 
  -6   3   7       50.81       43.06      0.97 o 
  -5   3   7        8.35       14.33      0.51 o 
  -4   3   7      115.65      106.17      1.33 o 
  -3   3   7        7.33       10.72      0.39 o 
  -2   3   7      185.65      186.56      1.99 o 
  -1   3   7        1.99        3.68      0.28 o 
   0   3   7      229.79      238.49      2.53 o 
   1   3   7       68.42       67.22      1.12 o 
   2   3   7       55.67       59.65      1.10 o 
   3   3   7        3.36        3.48      0.35 o 
   4   3   7      152.04      153.46      2.64 o 
   5   3   7       33.55       29.71      1.12 o 
   6   3   7       69.41       76.96      2.32 o 
 -11   4   7       29.90       28.80      1.25 o 
 -10   4   7        0.18        0.25      0.47 o 
  -9   4   7       20.71       21.67      1.01 o 
  -8   4   7       67.70       72.28      1.57 o 
  -7   4   7       27.26       34.32      1.02 o 
  -6   4   7      371.05      346.97      4.89 o 
  -5   4   7      313.27      317.16      3.43 o 
  -4   4   7        4.60        6.52      0.40 o 
  -3   4   7     1277.38     1277.13     10.10 o 
  -2   4   7       90.48       81.64      1.46 o 
  -1   4   7       28.13       30.49      0.69 o 
   0   4   7       12.11        8.92      0.41 o 
   1   4   7      181.25      161.46      1.92 o 
   2   4   7      309.20      277.85      3.10 o 
   3   4   7        0.67        0.95      0.31 o 
   4   4   7       75.34       72.52      2.06 o 
   5   4   7        4.15        4.31      1.33 o 
   6   4   7       61.91       62.18      4.73 o 
 -11   5   7        1.08        0.64      0.70 o 
 -10   5   7       34.92       38.38      1.58 o 
  -9   5   7       61.59       54.67      1.77 o 
  -8   5   7      133.66      129.57      2.49 o 
  -7   5   7      137.45      138.35      2.61 o 
  -6   5   7       10.67        6.74      0.53 o 
  -5   5   7       29.52       31.08      0.80 o 
  -4   5   7       54.51       58.28      1.00 o 
  -3   5   7      508.23      503.46      5.37 o 
  -2   5   7       16.27       17.29      0.70 o 
  -1   5   7      387.68      370.38      4.06 o 
   0   5   7        5.91        5.10      0.78 o 
   1   5   7       21.23       20.54      0.77 o 
   2   5   7       30.93       26.45      0.93 o 
   3   5   7       60.31       58.24      2.78 o 
   4   5   7        1.80        0.88      0.66 o 
   5   5   7        4.69        2.89      1.08 o 
 -10   6   7       18.28       19.91      1.18 o 
  -9   6   7       43.20       43.35      1.43 o 
  -8   6   7        3.06        3.92      0.53 o 
  -7   6   7        1.56        1.34      0.39 o 
  -6   6   7        0.71        1.29      0.43 o 
  -5   6   7        1.07        0.99      0.30 o 
  -4   6   7       53.87       56.48      1.56 o 
  -3   6   7      555.52      561.04      5.90 o 
  -2   6   7       72.36       70.62      1.63 o 
  -1   6   7      977.01      943.12     10.93 o 
   0   6   7      432.97      409.15      4.91 o 
   1   6   7        0.03       -0.29      0.41 o 
   2   6   7       32.44       35.02      1.84 o 
   3   6   7       33.14       34.11      1.57 o 
   4   6   7        0.43        0.26      0.66 o 
   5   6   7       21.93       21.43      2.03 o 
 -10   7   7       24.61       23.39      1.65 o 
  -9   7   7       62.10       57.66      2.57 o 
  -8   7   7       23.24       22.97      1.18 o 
  -7   7   7      340.97      315.92      4.27 o 
  -6   7   7       49.25       52.89      1.32 o 
  -5   7   7       56.08       55.43      1.28 o 
  -4   7   7       12.98       12.55      0.70 o 
  -3   7   7       15.74       16.77      0.77 o 
  -2   7   7       17.68       18.68      0.91 o 
  -1   7   7       76.60       77.62      3.02 o 
   0   7   7        1.34        2.83      0.70 o 
   1   7   7       44.50       40.41      1.84 o 
   2   7   7       18.69       23.32      1.51 o 
   3   7   7      125.55      129.87      4.49 o 
   4   7   7        3.65        4.68      1.00 o 
  -9   8   7       20.63       24.79      1.66 o 
  -8   8   7       11.66       12.24      0.88 o 
  -7   8   7       58.56       55.26      1.72 o 
  -6   8   7       15.57       20.29      0.92 o 
  -5   8   7      107.68      104.96      1.92 o 
  -4   8   7       48.10       48.64      1.75 o 
  -3   8   7      301.79      305.22      7.33 o 
  -2   8   7      785.60      804.06     11.46 o 
  -1   8   7        0.72        1.13      0.51 o 
   0   8   7      160.39      157.66      4.77 o 
   1   8   7        6.44        4.77      0.86 o 
   2   8   7       38.22       36.81      1.90 o 
   3   8   7       12.05        7.51      1.11 o 
  -9   9   7       88.92       93.87      2.49 o 
  -8   9   7       36.27       32.45      1.58 o 
  -7   9   7        0.62        0.79      0.58 o 
  -6   9   7       87.91       89.59      2.23 o 
  -5   9   7       78.99       74.42      2.94 o 
  -4   9   7      341.54      335.93      5.92 o 
  -3   9   7        2.35        2.97      0.69 o 
  -2   9   7       45.64       47.93      1.85 o 
  -1   9   7        0.04       -0.13      0.43 o 
   0   9   7      113.04      117.02      3.36 o 
   1   9   7       81.04       85.68      2.90 o 
   2   9   7        9.72       12.71      1.32 o 
  -8  10   7       21.03       18.37      1.32 o 
  -7  10   7       14.68       15.84      1.72 o 
  -6  10   7       29.27       30.71      2.13 o 
  -5  10   7        3.53        3.59      0.81 o 
  -4  10   7       47.56       45.36      2.19 o 
  -3  10   7       16.67       17.03      1.20 o 
  -2  10   7       27.39       29.74      1.61 o 
  -1  10   7        0.93        0.56      0.51 o 
   0  10   7      157.58      157.79      4.10 o 
   1  10   7       33.94       34.94      2.17 o 
  -6  11   7       56.06       54.56      2.28 o 
  -5  11   7       16.12       17.65      1.41 o 
  -4  11   7       58.09       63.94      3.09 o 
  -3  11   7       68.89       69.24      3.15 o 
  -2  11   7       23.53       20.85      3.55 o 
  -1  11   7       76.25       80.17      5.84 o 
  -2 -11   8       52.20       50.67      2.61 o 
  -1 -11   8       42.14       50.24      2.98 o 
   0 -11   8       25.39       31.64      2.33 o 
  -5 -10   8        5.02        3.79      0.88 o 
  -4 -10   8       15.34       19.37      2.03 o 
  -3 -10   8        8.68        7.03      2.08 o 
  -2 -10   8       40.50       43.94      2.39 o 
  -1 -10   8       29.16       29.99      2.08 o 
   0 -10   8       43.83       42.44      2.58 o 
   1 -10   8        9.60        8.50      1.50 o 
   2 -10   8        2.15        1.60      0.99 o 
  -6  -9   8       20.99       22.41      2.37 o 
  -5  -9   8        0.02        0.00      0.56 o 
  -4  -9   8        4.42        6.31      1.35 o 
  -3  -9   8       13.18       14.30      1.43 o 
  -2  -9   8       39.48       43.52      4.17 o 
  -1  -9   8       18.28       21.95      2.93 o 
   0  -9   8      104.82       97.57      7.83 o 
   1  -9   8        0.05       -0.36      0.67 o 
   2  -9   8        8.68       12.14      1.86 o 
   3  -9   8       51.79       52.66      3.27 o 
   4  -9   8        0.47       -0.24      1.00 o 
  -7  -8   8       42.88       33.79      3.04 o 
  -6  -8   8       13.30       12.16      1.80 o 
  -5  -8   8       17.09       17.40      2.65 o 
  -4  -8   8        7.00        9.12      1.46 o 
  -3  -8   8       52.74       57.36      2.70 o 
  -2  -8   8       27.10       28.16      1.84 o 
  -1  -8   8      132.42      125.76      4.22 o 
   0  -8   8       46.94       47.12      2.62 o 
   1  -8   8       34.23       34.47      2.38 o 
   2  -8   8      120.82      111.27     14.36 o 
   3  -8   8        9.28        7.59      1.91 o 
   4  -8   8        0.00       -0.43      0.83 o 
  -8  -7   8        8.21       10.36      2.03 o 
  -7  -7   8       74.91       73.32      4.39 o 
  -6  -7   8       10.27       12.16      1.91 o 
  -5  -7   8        7.30        8.45      1.07 o 
  -4  -7   8      166.08      153.18      5.97 o 
  -3  -7   8      218.51      213.90      6.65 o 
  -2  -7   8       39.61       39.57      2.16 o 
  -1  -7   8       95.83       94.60      3.57 o 
   0  -7   8      131.59      127.68      4.44 o 
   1  -7   8        0.02        0.44      0.70 o 
   2  -7   8        4.78        3.29      1.11 o 
   3  -7   8       22.15       27.94      2.42 o 
   4  -7   8        0.08        0.45      0.96 o 
   5  -7   8       14.94       17.30      1.66 o 
  -9  -6   8       10.19        9.46      2.14 o 
  -8  -6   8        7.65        4.28      1.58 o 
  -7  -6   8       94.66       92.47      5.07 o 
  -6  -6   8       29.03       31.35      2.42 o 
  -5  -6   8        1.58        0.74      0.59 o 
  -4  -6   8       68.85       70.73      3.72 o 
  -3  -6   8        7.22        6.92      0.90 o 
  -2  -6   8        8.89        9.10      1.35 o 
  -1  -6   8       78.64       67.61      2.90 o 
   0  -6   8      160.17      150.29     11.32 o 
   1  -6   8      427.64      418.88     10.13 o 
   2  -6   8       41.28       39.69      2.69 o 
   3  -6   8      153.28      157.95      5.67 o 
   4  -6   8        1.88        1.83      0.83 o 
   5  -6   8        0.91        0.51      0.77 o 
  -9  -5   8       44.49       41.45      3.83 o 
  -8  -5   8      143.27      136.62      6.65 o 
  -7  -5   8        0.18        0.11      1.01 o 
  -6  -5   8      121.52      114.27      3.82 o 
  -5  -5   8       38.24       33.34      2.70 o 
  -4  -5   8        3.73        3.83      0.87 o 
  -3  -5   8      169.13      160.97      3.43 o 
  -2  -5   8        1.15        2.01      0.51 o 
  -1  -5   8      152.33      132.79      5.12 o 
   0  -5   8        2.39        1.97      1.24 o 
   1  -5   8      232.62      217.17      8.39 o 
   2  -5   8      176.74      178.36      5.89 o 
   3  -5   8       78.96       85.84      3.99 o 
   4  -5   8       86.33       89.09      3.06 o 
   5  -5   8        0.75        0.71      0.67 o 
   6  -5   8        4.08        3.23      0.80 o 
 -10  -4   8       12.01       13.67      2.48 o 
  -9  -4   8      135.69      141.28      4.44 o 
  -8  -4   8      104.60      113.31      6.08 o 
  -7  -4   8        6.34        6.08      1.97 o 
  -6  -4   8      106.89      104.78      3.66 o 
  -5  -4   8       85.30       96.07      4.73 o 
  -4  -4   8      218.26      212.22      4.53 o 
  -3  -4   8      424.60      388.74      6.30 o 
  -2  -4   8      179.12      185.31      3.63 o 
  -1  -4   8      113.43      109.02      2.66 o 
   0  -4   8        1.88        1.97      0.71 o 
   1  -4   8      332.28      309.06      5.96 o 
   2  -4   8      122.43      126.86      3.44 o 
   3  -4   8        9.21        9.27      1.00 o 
   4  -4   8       10.06       12.60      0.99 o 
   5  -4   8       98.62      103.54      2.98 o 
   6  -4   8       40.22       37.49      1.56 o 
 -10  -3   8        0.10       -0.65      0.73 o 
  -9  -3   8        0.68        0.19      0.70 o 
  -8  -3   8        0.04        0.20      0.52 o 
  -7  -3   8      189.74      170.05      3.81 o 
  -6  -3   8       94.80      101.39      3.32 o 
  -5  -3   8        0.26        0.56      0.79 o 
  -4  -3   8       52.16       51.22      1.87 o 
  -3  -3   8      334.12      322.06      5.35 o 
  -2  -3   8      426.76      415.51      5.16 o 
  -1  -3   8      210.51      215.35      3.13 o 
   0  -3   8      373.97      350.13      5.62 o 
   1  -3   8      215.99      199.18      3.47 o 
   2  -3   8      457.70      449.38      6.23 o 
   3  -3   8        9.92        9.21      0.72 o 
   4  -3   8        3.10        5.56      0.67 o 
   5  -3   8        6.32        8.88      0.76 o 
   6  -3   8       22.69       26.58      1.49 o 
 -11  -2   8        3.07        3.76      1.02 o 
 -10  -2   8        1.18        0.58      0.64 o 
  -9  -2   8        0.05        0.60      0.56 o 
  -8  -2   8       55.64       47.13      1.60 o 
  -7  -2   8        3.68        3.69      0.86 o 
  -6  -2   8      652.01      609.73     11.70 o 
  -5  -2   8       32.47       27.38      1.18 o 
  -4  -2   8       14.56       18.07      0.75 o 
  -3  -2   8        5.80        6.34      0.62 o 
  -2  -2   8        8.82        9.22      0.49 o 
  -1  -2   8        0.45        0.52      0.25 o 
   0  -2   8        0.02       -0.07      0.23 o 
   1  -2   8       14.84       15.89      0.76 o 
   2  -2   8       17.41       19.78      0.90 o 
   3  -2   8      154.06      143.14      2.24 o 
   4  -2   8      120.38      119.92      2.12 o 
   5  -2   8        8.03        6.41      0.70 o 
   6  -2   8       68.29       73.66      2.86 o 
 -11  -1   8        0.25        0.50      0.97 o 
 -10  -1   8       99.78      100.44      2.92 o 
  -9  -1   8       28.45       32.74      1.58 o 
  -8  -1   8        0.01        0.13      0.43 o 
  -7  -1   8       10.20        9.12      0.76 o 
  -6  -1   8        8.73        8.52      0.85 o 
  -5  -1   8      746.79      749.96      8.87 o 
  -4  -1   8        6.67        7.05      0.50 o 
  -3  -1   8       48.56       49.79      1.12 o 
  -2  -1   8      221.91      210.02      2.33 o 
  -1  -1   8      150.36      146.34      1.75 o 
   0  -1   8      124.48      122.17      1.75 o 
   1  -1   8       48.65       39.42      0.81 o 
   2  -1   8        2.76        3.51      0.35 o 
   3  -1   8       11.25       12.91      0.82 o 
   4  -1   8       48.32       49.55      1.35 o 
   5  -1   8       10.11       11.96      0.80 o 
   6  -1   8       34.54       37.41      1.38 o 
 -11   0   8        0.57        0.50      1.13 o 
 -10   0   8       90.42       97.07      3.20 o 
  -9   0   8       66.19       63.16      2.41 o 
  -8   0   8       28.25       26.25      0.94 o 
  -7   0   8       20.78       17.51      0.79 o 
  -6   0   8       23.11       24.56      0.86 o 
  -5   0   8     1013.55      979.33      9.15 o 
  -4   0   8      674.19      667.32      6.15 o 
  -3   0   8       21.77       16.91      0.78 o 
  -2   0   8       89.09       89.16      1.11 o 
  -1   0   8      266.08      231.23      2.14 o 
   0   0   8      443.17      433.04      3.56 o 
   1   0   8      361.76      382.02      3.64 o 
   2   0   8       74.32       63.87      1.17 o 
   3   0   8        2.15        1.14      0.33 o 
   4   0   8       64.40       59.63      1.85 o 
   5   0   8       38.08       39.87      1.36 o 
   6   0   8        5.44        6.03      0.77 o 
 -11   1   8        8.33        7.36      1.41 o 
 -10   1   8       19.94       18.43      1.90 o 
  -9   1   8      190.47      182.75      3.54 o 
  -8   1   8       22.77       26.29      0.95 o 
  -7   1   8        9.84        8.05      0.52 o 
  -6   1   8       29.34       28.70      0.73 o 
  -5   1   8        9.67       10.11      0.46 o 
  -4   1   8      218.26      207.47      2.24 o 
  -3   1   8       30.41       27.08      0.66 o 
  -2   1   8       14.41       15.89      0.50 o 
  -1   1   8      142.86      117.39      1.35 o 
   0   1   8      370.31      365.45      3.32 o 
   1   1   8      419.14      384.17      3.66 o 
   2   1   8        6.99        8.17      0.52 o 
   3   1   8        3.78        4.00      0.42 o 
   4   1   8       76.36       69.40      1.49 o 
   5   1   8       11.27       10.17      0.67 o 
   6   1   8        6.30        6.97      0.67 o 
 -11   2   8       17.78       17.38      1.52 o 
 -10   2   8        0.05       -0.46      0.46 o 
  -9   2   8      165.11      167.86      3.15 o 
  -8   2   8       59.49       60.00      1.46 o 
  -7   2   8        1.96        2.66      0.41 o 
  -6   2   8        2.45        2.97      0.34 o 
  -5   2   8      226.00      211.48      2.45 o 
  -4   2   8      271.00      272.13      2.82 o 
  -3   2   8     2043.28     1982.99     14.53 o 
  -2   2   8       90.84       95.89      1.19 o 
  -1   2   8        1.31        0.75      0.22 o 
   0   2   8       25.70       23.01      0.62 o 
   1   2   8      167.88      164.08      2.29 o 
   2   2   8       26.57       31.36      0.87 o 
   3   2   8        1.51        2.45      0.38 o 
   4   2   8       33.93       33.87      1.05 o 
   5   2   8        1.83        1.85      0.46 o 
   6   2   8        0.14       -0.16      0.48 o 
 -11   3   8       35.70       32.95      1.48 o 
 -10   3   8       17.97       17.81      1.14 o 
  -9   3   8       63.30       55.52      1.53 o 
  -8   3   8        9.77       12.46      0.77 o 
  -7   3   8       58.54       62.17      1.39 o 
  -6   3   8      253.06      240.28      3.17 o 
  -5   3   8        9.48       11.89      0.53 o 
  -4   3   8      247.11      255.80      2.58 o 
  -3   3   8       14.45       19.18      0.54 o 
  -2   3   8      230.93      225.03      2.28 o 
  -1   3   8       92.83       76.11      1.21 o 
   0   3   8       72.23       75.78      1.27 o 
   1   3   8      102.53      107.66      1.57 o 
   2   3   8       13.02       12.68      0.60 o 
   3   3   8        8.84        8.98      0.72 o 
   4   3   8        4.72        5.33      0.62 o 
   5   3   8       26.48       25.05      1.48 o 
   6   3   8        5.61        4.99      1.24 o 
 -11   4   8       48.28       52.88      1.83 o 
 -10   4   8        6.39        6.00      0.79 o 
  -9   4   8        3.52        4.31      0.67 o 
  -8   4   8       36.79       35.56      1.29 o 
  -7   4   8       30.87       31.82      1.02 o 
  -6   4   8      454.17      434.98      5.07 o 
  -5   4   8       11.42       12.80      0.64 o 
  -4   4   8      835.19      838.23      6.86 o 
  -3   4   8        0.20        0.00      0.24 o 
  -2   4   8      867.97      850.94      7.32 o 
  -1   4   8        7.43        6.22      0.41 o 
   0   4   8       26.35       25.85      0.90 o 
   1   4   8       12.37       13.01      0.62 o 
   2   4   8       34.95       38.53      1.03 o 
   3   4   8       22.58       20.22      1.09 o 
   4   4   8       94.17      100.95      2.22 o 
   5   4   8       37.60       38.16      1.40 o 
 -11   5   8       22.61       27.22      1.71 o 
 -10   5   8        8.62       12.04      1.04 o 
  -9   5   8        0.31        0.17      0.52 o 
  -8   5   8      164.56      153.44      2.47 o 
  -7   5   8        1.21        2.22      0.44 o 
  -6   5   8       24.69       26.26      0.86 o 
  -5   5   8       19.50       20.11      0.66 o 
  -4   5   8        1.92        1.94      0.30 o 
  -3   5   8       45.96       46.59      1.54 o 
  -2   5   8       43.86       50.80      1.23 o 
  -1   5   8        3.23        3.52      0.38 o 
   0   5   8       32.99       32.66      0.87 o 
   1   5   8       82.27       81.77      1.71 o 
   2   5   8        2.89        2.41      0.45 o 
   3   5   8       58.72       56.27      1.70 o 
   4   5   8       22.28       23.63      1.72 o 
   5   5   8       42.01       44.11      1.80 o 
 -10   6   8        8.61        9.94      0.96 o 
  -9   6   8       45.26       41.60      1.63 o 
  -8   6   8      151.51      148.04      2.71 o 
  -7   6   8       17.62       21.93      0.92 o 
  -6   6   8       42.74       44.20      1.10 o 
  -5   6   8      250.56      242.56      2.95 o 
  -4   6   8        3.30        3.65      0.43 o 
  -3   6   8      649.18      649.21      6.82 o 
  -2   6   8       35.48       37.07      1.08 o 
  -1   6   8       70.00       73.11      1.46 o 
   0   6   8       57.31       53.21      2.38 o 
   1   6   8       93.74       90.82      2.16 o 
   2   6   8        2.01        0.99      0.47 o 
   3   6   8        1.78        2.93      0.64 o 
   4   6   8       17.68       16.79      1.46 o 
 -10   7   8       11.84       17.06      1.43 o 
  -9   7   8       13.60       18.31      1.24 o 
  -8   7   8       25.12       24.92      1.19 o 
  -7   7   8        0.01        0.34      0.42 o 
  -6   7   8      161.12      159.70      2.54 o 
  -5   7   8      177.12      177.44      2.65 o 
  -4   7   8        7.94        8.65      0.97 o 
  -3   7   8       11.67       11.64      0.73 o 
  -2   7   8      184.30      182.75      2.92 o 
  -1   7   8       62.36       60.03      1.61 o 
   0   7   8        0.15        0.00      0.49 o 
   1   7   8       58.92       62.34      1.72 o 
   2   7   8       16.11       12.89      0.94 o 
   3   7   8        0.80        0.75      0.70 o 
  -9   8   8        3.09        1.72      0.63 o 
  -8   8   8       40.34       41.20      1.35 o 
  -7   8   8       30.61       28.74      1.06 o 
  -6   8   8       10.89       11.67      0.72 o 
  -5   8   8        3.98        4.44      0.51 o 
  -4   8   8       45.74       43.11      1.36 o 
  -3   8   8      182.49      181.44      3.14 o 
  -2   8   8        1.29        0.38      0.59 o 
  -1   8   8      182.36      181.43      4.32 o 
   0   8   8        4.09        3.84      0.81 o 
   1   8   8       92.18       97.97      2.53 o 
   2   8   8       26.15       25.91      1.38 o 
  -8   9   8       69.51       77.46      2.21 o 
  -7   9   8        8.40        5.54      0.82 o 
  -6   9   8        0.13        0.16      0.51 o 
  -5   9   8      127.11      134.37      3.39 o 
  -4   9   8      102.10      102.56      2.85 o 
  -3   9   8       12.97       15.22      1.71 o 
  -2   9   8        0.03       -0.16      0.50 o 
  -1   9   8       61.83       57.68      2.25 o 
   0   9   8        3.32        3.47      0.66 o 
   1   9   8       20.15       20.92      1.26 o 
  -7  10   8       10.54       11.51      1.05 o 
  -6  10   8       72.46       70.75      2.14 o 
  -5  10   8      189.74      188.76      4.32 o 
  -4  10   8       62.67       64.46      2.30 o 
  -3  10   8       24.55       23.97      1.47 o 
  -2  10   8       16.77       18.30      1.33 o 
  -1  10   8       33.95       37.46      2.59 o 
   0  10   8       50.62       59.00      2.04 o 
  -4  11   8       12.96       10.26      1.16 o 
  -3  11   8       24.75       26.61      2.21 o 
  -3 -10   9        3.42        2.92      1.02 o 
  -2 -10   9       22.43       25.67      2.06 o 
  -1 -10   9       92.45       97.16      6.53 o 
   0 -10   9       63.31       62.75      3.38 o 
  -5  -9   9       81.13       90.22      4.73 o 
  -4  -9   9        0.21        0.68      1.01 o 
  -3  -9   9        5.48        8.22      1.46 o 
  -2  -9   9        0.72        0.88      0.83 o 
  -1  -9   9       38.16       35.58      2.87 o 
   0  -9   9        0.04        0.51      0.85 o 
   1  -9   9       28.46       30.63      2.49 o 
   2  -9   9      119.49      116.59     11.88 o 
  -7  -8   9        2.97        2.39      1.69 o 
  -6  -8   9       33.12       29.28      2.93 o 
  -5  -8   9       14.07       14.30      2.03 o 
  -4  -8   9        4.52        6.19      1.46 o 
  -3  -8   9        2.48        0.75      0.77 o 
  -2  -8   9       48.17       43.97      3.10 o 
  -1  -8   9       23.15       18.16      2.31 o 
   0  -8   9        5.90        2.61      1.07 o 
   1  -8   9       69.12       64.18      6.76 o 
   2  -8   9        0.09       -0.39      0.83 o 
   3  -8   9       29.86       30.18      2.68 o 
  -8  -7   9       64.54       68.23      3.77 o 
  -7  -7   9        0.80        1.97      0.88 o 
  -6  -7   9       11.21       14.98      2.14 o 
  -5  -7   9       15.32       23.54      2.48 o 
  -4  -7   9       41.76       41.56      3.04 o 
  -3  -7   9        1.18       -0.33      0.71 o 
  -2  -7   9        3.02        4.26      1.08 o 
  -1  -7   9        3.92        3.97      1.41 o 
   0  -7   9       24.92       23.01      2.05 o 
   1  -7   9       22.16       20.69      4.39 o 
   2  -7   9       18.94       18.98      2.10 o 
   3  -7   9        3.48        4.64      1.91 o 
   4  -7   9       62.37       74.25      4.14 o 
  -8  -6   9        0.10        0.56      0.83 o 
  -7  -6   9       84.72       76.06      3.30 o 
  -6  -6   9       84.70       82.44      4.73 o 
  -5  -6   9      311.91      311.08     10.59 o 
  -4  -6   9       35.09       24.44      2.37 o 
  -3  -6   9        2.17        3.34      0.82 o 
  -2  -6   9        6.21        5.54      1.01 o 
  -1  -6   9        3.35        2.98      0.97 o 
   0  -6   9        0.46        2.15      0.91 o 
   1  -6   9       11.31       11.44      2.37 o 
   2  -6   9        6.46        5.58      1.43 o 
   3  -6   9        4.04        2.76      1.19 o 
   4  -6   9       78.21       82.77      3.17 o 
  -9  -5   9        9.78        7.92      1.51 o 
  -8  -5   9        2.08        1.38      0.91 o 
  -7  -5   9       71.93       81.99      4.96 o 
  -6  -5   9      160.84      139.21      6.53 o 
  -5  -5   9        1.10       -0.68      0.68 o 
  -4  -5   9        2.46        2.12      0.78 o 
  -3  -5   9        4.56        3.34      0.67 o 
  -2  -5   9      179.76      182.79      4.53 o 
  -1  -5   9      149.39      157.63      4.23 o 
   0  -5   9       47.04       47.31      3.29 o 
   1  -5   9        9.04        7.91      1.28 o 
   2  -5   9       12.38        8.16      1.03 o 
   3  -5   9        2.80        2.37      0.77 o 
   4  -5   9       57.98       65.54      3.04 o 
   5  -5   9       17.70       20.13      1.67 o 
 -10  -4   9        3.59        2.60      0.91 o 
  -9  -4   9        0.43        0.75      0.73 o 
  -8  -4   9        1.50        0.59      0.83 o 
  -7  -4   9      195.97      190.68      8.22 o 
  -6  -4   9       93.22       81.43      4.73 o 
  -5  -4   9       60.89       63.41      4.05 o 
  -4  -4   9        9.92       10.87      1.23 o 
  -3  -4   9      651.74      620.45      9.35 o 
  -2  -4   9      296.00      293.04      5.29 o 
  -1  -4   9       40.30       40.63      2.03 o 
   0  -4   9       60.20       58.76      1.94 o 
   1  -4   9       47.44       44.58      1.76 o 
   2  -4   9       85.90       82.68      2.53 o 
   3  -4   9        9.57       10.36      0.93 o 
   4  -4   9       11.13       13.27      1.07 o 
   5  -4   9       41.09       47.36      1.82 o 
 -10  -3   9       30.69       35.88      2.09 o 
  -9  -3   9       28.39       23.87      1.61 o 
  -8  -3   9       20.18       16.41      2.31 o 
  -7  -3   9        1.26        1.60      0.67 o 
  -6  -3   9       21.49       31.07      1.67 o 
  -5  -3   9      429.24      406.48      8.31 o 
  -4  -3   9        3.78        4.85      0.67 o 
  -3  -3   9       35.85       39.59      1.40 o 
  -2  -3   9       32.65       37.39      1.26 o 
  -1  -3   9      183.73      173.69      5.13 o 
   0  -3   9       41.11       42.32      1.64 o 
   1  -3   9       11.85       13.16      0.89 o 
   2  -3   9       61.82       62.07      1.82 o 
   3  -3   9        5.50        6.53      0.80 o 
   4  -3   9        1.69        2.36      0.59 o 
   5  -3   9       79.63       87.11      2.60 o 
 -10  -2   9        6.95       10.90      1.50 o 
  -9  -2   9        2.02        2.13      0.66 o 
  -8  -2   9        3.93        3.65      0.68 o 
  -7  -2   9        8.70       10.00      0.86 o 
  -6  -2   9       40.37       42.55      1.94 o 
  -5  -2   9      612.39      612.48     14.23 o 
  -4  -2   9      782.09      737.05      9.66 o 
  -3  -2   9        0.69        1.19      0.35 o 
  -2  -2   9     1316.99     1182.89     12.53 o 
  -1  -2   9      327.03      332.70      3.99 o 
   0  -2   9      124.54      127.98      2.73 o 
   1  -2   9       16.39       12.47      0.76 o 
   2  -2   9        0.02        0.23      0.36 o 
   3  -2   9        0.02        0.26      0.43 o 
   4  -2   9       14.06       18.47      1.39 o 
   5  -2   9       90.05       94.58      2.94 o 
 -10  -1   9       36.38       34.47      1.97 o 
  -9  -1   9        3.61        3.14      0.66 o 
  -8  -1   9      270.97      256.44      4.50 o 
  -7  -1   9       12.50       12.56      0.88 o 
  -6  -1   9       32.46       29.73      1.19 o 
  -5  -1   9       72.71       76.21      1.69 o 
  -4  -1   9        8.11        7.49      0.58 o 
  -3  -1   9      125.66      128.48      2.05 o 
  -2  -1   9       41.63       38.12      1.09 o 
  -1  -1   9       11.63       14.65      0.58 o 
   0  -1   9      123.82      108.40      1.70 o 
   1  -1   9       16.30       13.52      0.66 o 
   2  -1   9      153.13      144.53      2.19 o 
   3  -1   9       11.43        8.26      0.62 o 
   4  -1   9       10.47       12.61      0.75 o 
   5  -1   9       22.33       23.95      1.15 o 
 -11   0   9        6.59        8.36      2.59 o 
 -10   0   9        6.61        4.29      1.18 o 
  -9   0   9       39.71       43.34      2.06 o 
  -8   0   9      126.19      132.98      4.17 o 
  -7   0   9      132.58      128.54      2.23 o 
  -6   0   9      426.61      409.39      4.81 o 
  -5   0   9       69.65       69.41      1.41 o 
  -4   0   9      744.41      709.05      7.60 o 
  -3   0   9      338.43      309.49      3.29 o 
  -2   0   9       22.26       17.85      0.81 o 
  -1   0   9       14.91       15.08      0.66 o 
   0   0   9      128.83       93.91      1.36 o 
   1   0   9      103.16       89.88      1.42 o 
   2   0   9       73.34       79.57      1.57 o 
   3   0   9       40.01       46.54      1.39 o 
   4   0   9        0.22       -0.18      0.42 o 
   5   0   9       10.45       11.89      1.39 o 
 -11   1   9       12.91       12.93      1.68 o 
 -10   1   9       41.95       40.77      2.46 o 
  -9   1   9        3.88        2.33      0.94 o 
  -8   1   9      116.15      122.34      2.67 o 
  -7   1   9      220.01      208.54      2.87 o 
  -6   1   9      443.89      433.52      5.43 o 
  -5   1   9       39.61       40.23      0.96 o 
  -4   1   9        3.57        2.25      0.31 o 
  -3   1   9       12.51       11.35      0.47 o 
  -2   1   9      100.25      109.79      1.38 o 
  -1   1   9      167.58      172.75      1.98 o 
   0   1   9        1.96        0.94      0.26 o 
   1   1   9        3.38        1.16      0.31 o 
   2   1   9       39.13       37.55      1.05 o 
   3   1   9       84.42       91.02      1.83 o 
   4   1   9        0.91        0.73      0.42 o 
   5   1   9        5.39        4.60      0.65 o 
 -11   2   9      108.75      114.08      3.15 o 
 -10   2   9       16.24       16.76      1.27 o 
  -9   2   9       18.03       17.27      0.96 o 
  -8   2   9        2.71        3.59      0.62 o 
  -7   2   9       57.00       54.03      1.10 o 
  -6   2   9        0.04        0.42      0.28 o 
  -5   2   9      352.52      343.46      3.59 o 
  -4   2   9       13.53       13.92      0.56 o 
  -3   2   9        9.16        8.88      0.44 o 
  -2   2   9      419.94      410.47      3.91 o 
  -1   2   9      726.67      633.84      5.52 o 
   0   2   9        5.21        6.60      0.47 o 
   1   2   9       23.30       13.42      0.81 o 
   2   2   9       74.02       68.11      1.42 o 
   3   2   9       49.02       51.87      1.28 o 
   4   2   9        0.57        1.37      0.40 o 
   5   2   9        7.65        7.91      1.01 o 
 -11   3   9       35.04       42.24      2.00 o 
 -10   3   9       24.73       22.53      1.18 o 
  -9   3   9       16.54       17.30      0.93 o 
  -8   3   9       96.66       97.93      2.00 o 
  -7   3   9      113.07      113.11      1.99 o 
  -6   3   9        2.02        2.42      0.38 o 
  -5   3   9      485.97      490.65      5.10 o 
  -4   3   9       48.53       44.47      1.01 o 
  -3   3   9        5.15        6.33      0.42 o 
  -2   3   9       14.94       12.40      0.53 o 
  -1   3   9      155.59      149.24      2.11 o 
   0   3   9       21.32       26.65      0.83 o 
   1   3   9       93.48       99.38      1.81 o 
   2   3   9       22.01       21.13      0.81 o 
   3   3   9        0.06        2.63      0.59 o 
   4   3   9        0.01        0.55      0.45 o 
   5   3   9        3.39        4.05      0.71 o 
 -10   4   9       51.72       57.30      1.66 o 
  -9   4   9       10.06       11.37      1.02 o 
  -8   4   9       22.77       20.60      0.88 o 
  -7   4   9       71.29       76.63      1.61 o 
  -6   4   9       22.83       24.81      0.90 o 
  -5   4   9      268.48      280.19      3.39 o 
  -4   4   9       58.36       57.29      1.06 o 
  -3   4   9      565.02      552.53      5.03 o 
  -2   4   9        0.96        0.14      0.30 o 
  -1   4   9      149.12      143.57      1.95 o 
   0   4   9       87.15       76.03      1.39 o 
   1   4   9       42.31       39.58      1.14 o 
   2   4   9        3.89        2.72      0.47 o 
   3   4   9       56.26       59.72      1.49 o 
   4   4   9        0.12        0.78      0.62 o 
 -10   5   9       14.36       17.29      1.16 o 
  -9   5   9       23.51       24.38      1.26 o 
  -8   5   9      120.78      121.05      2.30 o 
  -7   5   9      237.39      244.58      3.38 o 
  -6   5   9       56.46       51.74      1.27 o 
  -5   5   9      131.68      132.31      1.92 o 
  -4   5   9      122.71      121.71      1.70 o 
  -3   5   9        0.33        0.40      0.33 o 
  -2   5   9       14.11       13.97      0.64 o 
  -1   5   9        0.04        0.16      0.27 o 
   0   5   9      148.11      142.83      2.14 o 
   1   5   9       41.95       44.31      1.39 o 
   2   5   9      200.04      210.57      4.11 o 
   3   5   9        7.43        7.54      1.09 o 
   4   5   9       25.40       21.01      2.16 o 
 -10   6   9       21.81       23.38      1.48 o 
  -9   6   9       44.04       52.97      2.60 o 
  -8   6   9       16.30       17.58      0.97 o 
  -7   6   9       79.77       76.44      1.70 o 
  -6   6   9      141.71      147.31      2.32 o 
  -5   6   9        0.17        0.72      0.35 o 
  -4   6   9      106.14      114.12      1.81 o 
  -3   6   9       25.01       23.42      0.88 o 
  -2   6   9       39.72       36.66      1.67 o 
  -1   6   9       31.20       30.48      1.01 o 
   0   6   9       27.81       26.79      1.19 o 
   1   6   9       27.40       26.36      1.34 o 
   2   6   9       81.50       81.38      2.76 o 
   3   6   9       29.31       32.95      1.91 o 
  -9   7   9       23.13       25.89      1.46 o 
  -8   7   9       11.55       14.98      0.81 o 
  -7   7   9       64.23       64.62      1.47 o 
  -6   7   9       23.14       22.16      0.94 o 
  -5   7   9        6.13        6.86      0.62 o 
  -4   7   9       30.92       32.44      1.30 o 
  -3   7   9        3.97        2.92      0.54 o 
  -2   7   9        1.27        1.05      0.45 o 
  -1   7   9        1.98        1.70      0.51 o 
   0   7   9       27.32       25.63      1.18 o 
   1   7   9       17.29       18.19      1.56 o 
   2   7   9      109.43      113.22      6.81 o 
  -8   8   9       10.08       11.02      0.90 o 
  -7   8   9       76.40       79.85      1.90 o 
  -6   8   9       61.82       57.92      1.64 o 
  -5   8   9        6.01        4.99      0.63 o 
  -4   8   9      132.03      128.68      2.45 o 
  -3   8   9       29.00       29.53      1.11 o 
  -2   8   9        0.48        0.25      0.40 o 
  -1   8   9       18.81       16.94      1.35 o 
   0   8   9       27.46       26.39      1.64 o 
   1   8   9       23.35       21.36      1.65 o 
  -7   9   9        3.30        5.14      0.75 o 
  -6   9   9       21.09       21.74      1.15 o 
  -5   9   9      120.80      127.97      2.88 o 
  -4   9   9       89.59       89.49      2.75 o 
  -3   9   9       43.55       44.19      2.15 o 
  -2   9   9        1.07        0.72      0.94 o 
  -1   9   9        9.54        9.77      1.19 o 
   0   9   9       13.45       12.63      1.32 o 
  -5  10   9        0.29        0.85      0.60 o 
  -4  10   9       32.59       33.15      1.97 o 
  -3  10   9       58.43       59.77      2.32 o 
  -2  10   9        5.11        3.83      1.32 o 
  -4  -9  10       51.00       55.75      3.83 o 
  -3  -9  10       60.95       70.07      5.18 o 
  -2  -9  10        5.44        9.53      1.52 o 
  -1  -9  10        4.89        3.04      1.21 o 
   0  -9  10        5.65        7.80      1.62 o 
  -6  -8  10        2.54        0.45      1.24 o 
  -5  -8  10      126.05      134.37      6.31 o 
  -4  -8  10       32.56       34.80      3.04 o 
  -3  -8  10        6.75        6.73      1.37 o 
  -2  -8  10        0.52       -0.11      0.75 o 
  -1  -8  10        3.89        2.82      1.08 o 
   0  -8  10       49.79       49.08      3.14 o 
   1  -8  10        0.46        0.18      0.91 o 
   2  -8  10        7.84        8.68      1.76 o 
  -7  -7  10       11.01        6.65      1.91 o 
  -6  -7  10        3.35        6.08      1.69 o 
  -5  -7  10       31.40       34.46      3.15 o 
  -4  -7  10       92.56      105.20      5.41 o 
  -3  -7  10       42.21       42.99      2.65 o 
  -2  -7  10        0.23       -0.75      0.78 o 
  -1  -7  10       40.09       43.41      2.88 o 
   0  -7  10       35.99       36.62      2.69 o 
   1  -7  10       14.77       16.20      2.02 o 
   2  -7  10       24.26       20.92      2.34 o 
   3  -7  10       94.00       97.26      4.81 o 
  -8  -6  10       12.37        9.12      2.25 o 
  -7  -6  10       13.00       13.97      2.37 o 
  -6  -6  10      133.53      128.28      6.42 o 
  -5  -6  10       25.75       29.51      2.93 o 
  -4  -6  10      206.15      196.20      8.00 o 
  -3  -6  10        0.57       -0.48      0.62 o 
  -2  -6  10       16.75       15.63      1.47 o 
  -1  -6  10        2.34        2.71      0.96 o 
   0  -6  10        9.39       10.59      1.45 o 
   1  -6  10        0.02       -0.39      0.76 o 
   2  -6  10       22.58       19.20      1.95 o 
   3  -6  10       10.91       11.42      1.32 o 
  -8  -5  10        0.26        1.13      1.24 o 
  -7  -5  10        4.71        2.59      1.46 o 
  -6  -5  10       66.12       65.66      4.39 o 
  -5  -5  10        9.00       11.49      2.03 o 
  -4  -5  10        0.48        1.58      1.13 o 
  -3  -5  10      110.59      118.54      3.56 o 
  -2  -5  10        0.21        0.22      0.66 o 
  -1  -5  10       15.68       13.03      1.40 o 
   0  -5  10       34.80       36.14      2.18 o 
   1  -5  10        2.03        2.42      1.87 o 
   2  -5  10        2.91        1.91      1.04 o 
   3  -5  10        6.46        8.52      1.19 o 
   4  -5  10       21.35       22.98      1.52 o 
  -9  -4  10        7.01        8.79      1.75 o 
  -8  -4  10       53.36       44.71      4.05 o 
  -7  -4  10        0.10        0.56      1.13 o 
  -6  -4  10       35.77       32.89      3.27 o 
  -5  -4  10       27.15       22.75      2.59 o 
  -4  -4  10      149.85      154.90      6.93 o 
  -3  -4  10      168.57      159.24      4.19 o 
  -2  -4  10       42.51       37.08      1.99 o 
  -1  -4  10        0.59        1.85      0.80 o 
   0  -4  10        3.74        3.86      0.74 o 
   1  -4  10       21.09       22.80      1.42 o 
   2  -4  10       52.88       59.15      2.23 o 
   3  -4  10       24.54       28.57      1.56 o 
   4  -4  10        0.64        0.38      0.60 o 
  -9  -3  10       51.52       53.38      2.75 o 
  -8  -3  10        0.13       -0.23      1.01 o 
  -7  -3  10       79.40       80.52      4.28 o 
  -6  -3  10        3.59        3.45      0.77 o 
  -5  -3  10       89.23       82.67      4.45 o 
  -4  -3  10      172.29      157.54      5.69 o 
  -3  -3  10      170.09      169.08      3.43 o 
  -2  -3  10        2.78        4.65      0.69 o 
  -1  -3  10       53.97       51.36      1.82 o 
   0  -3  10       47.76       46.54      1.54 o 
   1  -3  10        9.24        8.43      0.82 o 
   2  -3  10       35.66       40.78      1.71 o 
   3  -3  10        3.87        4.65      0.68 o 
   4  -3  10        1.49        1.21      0.58 o 
 -10  -2  10      136.84      142.96      7.38 o 
  -9  -2  10       85.84       87.47      5.00 o 
  -8  -2  10        1.12        0.39      0.51 o 
  -7  -2  10       37.99       41.10      1.65 o 
  -6  -2  10        7.12        6.99      1.75 o 
  -5  -2  10        0.26        0.92      0.48 o 
  -4  -2  10        9.06       10.70      0.77 o 
  -3  -2  10      241.68      215.49      3.47 o 
  -2  -2  10        0.01        0.61      0.35 o 
  -1  -2  10      279.85      262.28      4.11 o 
   0  -2  10       33.71       36.17      1.20 o 
   1  -2  10       27.89       26.23      1.08 o 
   2  -2  10        5.51        7.13      0.71 o 
   3  -2  10       55.90       56.40      1.69 o 
   4  -2  10        0.15       -0.15      0.50 o 
 -10  -1  10        3.21        3.03      0.88 o 
  -9  -1  10        9.49       10.66      1.32 o 
  -8  -1  10        4.69        2.31      0.59 o 
  -7  -1  10      339.83      325.49      5.28 o 
  -6  -1  10       78.98       70.37      1.95 o 
  -5  -1  10      130.86      134.76      2.49 o 
  -4  -1  10      135.14      122.50      2.34 o 
  -3  -1  10      259.04      256.46      3.58 o 
  -2  -1  10      152.20      146.83      2.54 o 
  -1  -1  10       36.66       39.32      1.22 o 
   0  -1  10       15.37       17.55      0.74 o 
   1  -1  10        6.93        6.94      0.58 o 
   2  -1  10       28.46       30.10      1.06 o 
   3  -1  10       79.32       86.20      2.06 o 
   4  -1  10       17.34       15.30      1.40 o 
 -10   0  10        5.85        9.46      1.48 o 
  -9   0  10      111.56      116.62      3.49 o 
  -8   0  10        0.25        0.15      0.49 o 
  -7   0  10      111.69      109.31      2.60 o 
  -6   0  10        6.51        6.00      0.62 o 
  -5   0  10       61.99       57.77      1.31 o 
  -4   0  10      134.55      132.92      2.18 o 
  -3   0  10       66.46       71.49      2.08 o 
  -2   0  10      505.37      434.92      4.58 o 
  -1   0  10       36.35       25.72      0.70 o 
   0   0  10      142.90      132.04      1.82 o 
   1   0  10        9.08        7.59      0.48 o 
   2   0  10        0.45        0.73      0.40 o 
   3   0  10       47.98       51.14      1.67 o 
   4   0  10      101.99      112.16      2.53 o 
 -10   1  10      162.14      158.46      6.48 o 
  -9   1  10      111.00      108.81      3.87 o 
  -8   1  10      102.63       96.91      2.37 o 
  -7   1  10       70.61       73.31      1.75 o 
  -6   1  10       99.94      100.75      1.71 o 
  -5   1  10       61.72       54.05      1.16 o 
  -4   1  10       56.37       56.43      1.22 o 
  -3   1  10        0.25        0.16      0.25 o 
  -2   1  10        0.02        0.32      0.27 o 
  -1   1  10      116.29      100.44      1.41 o 
   0   1  10      352.25      359.43      3.78 o 
   1   1  10       22.30       23.71      0.78 o 
   2   1  10        1.64        1.15      0.46 o 
   3   1  10       70.86       70.18      1.78 o 
   4   1  10        1.78        0.64      0.52 o 
 -10   2  10       36.11       36.48      1.72 o 
  -9   2  10      199.50      192.19      4.18 o 
  -8   2  10       53.99       55.36      1.60 o 
  -7   2  10      103.27      102.13      1.85 o 
  -6   2  10      283.85      288.88      3.71 o 
  -5   2  10       65.75       62.78      1.55 o 
  -4   2  10        4.85        3.79      0.38 o 
  -3   2  10        3.98        3.14      0.34 o 
  -2   2  10        0.12        0.45      0.26 o 
  -1   2  10       19.65       12.81      0.58 o 
   0   2  10      196.61      183.12      2.56 o 
   1   2  10       87.93       94.59      1.72 o 
   2   2  10       36.48       41.44      1.15 o 
   3   2  10        0.21        0.50      0.39 o 
   4   2  10       18.74       20.59      0.92 o 
 -10   3  10        0.00       -0.51      0.51 o 
  -9   3  10       19.86       24.69      1.22 o 
  -8   3  10       14.53       14.05      0.82 o 
  -7   3  10       11.07        8.39      0.63 o 
  -6   3  10       12.75       13.45      0.65 o 
  -5   3  10       15.08       15.71      0.67 o 
  -4   3  10      125.34      125.92      2.00 o 
  -3   3  10      205.41      195.84      2.40 o 
  -2   3  10       36.09       35.50      0.88 o 
  -1   3  10        6.29        6.00      0.49 o 
   0   3  10      178.65      165.69      2.39 o 
   1   3  10      110.56      122.84      2.14 o 
   2   3  10        4.93        5.99      0.56 o 
   3   3  10       16.95       18.07      0.93 o 
   4   3  10       54.33       53.01      3.25 o 
 -10   4  10        2.12        3.43      0.89 o 
  -9   4  10       57.01       60.54      1.63 o 
  -8   4  10      109.81      115.53      2.29 o 
  -7   4  10        0.13        0.16      0.39 o 
  -6   4  10       31.97       30.30      1.03 o 
  -5   4  10        0.03        0.55      0.30 o 
  -4   4  10       26.55       27.98      0.81 o 
  -3   4  10       70.94       70.86      1.28 o 
  -2   4  10        4.03        2.33      0.38 o 
  -1   4  10        0.64        0.52      0.32 o 
   0   4  10       18.02       13.55      0.66 o 
   1   4  10       15.03        9.56      0.68 o 
   2   4  10        0.00        0.42      0.42 o 
   3   4  10       10.67       11.96      1.01 o 
 -10   5  10       26.08       23.35      1.29 o 
  -9   5  10        2.99        3.80      0.88 o 
  -8   5  10        1.37        3.65      0.64 o 
  -7   5  10      266.55      281.69      3.79 o 
  -6   5  10      151.52      156.12      2.33 o 
  -5   5  10      155.48      152.70      2.25 o 
  -4   5  10        5.25        4.22      0.52 o 
  -3   5  10       30.61       32.81      0.93 o 
  -2   5  10       25.28       24.92      1.39 o 
  -1   5  10        0.51        0.68      0.35 o 
   0   5  10        6.33        5.84      0.54 o 
   1   5  10       85.73       88.71      2.72 o 
   2   5  10        0.00        0.57      0.51 o 
   3   5  10       55.50       60.67      4.67 o 
  -9   6  10       26.59       25.97      1.31 o 
  -8   6  10       35.65       38.84      1.38 o 
  -7   6  10       38.17       38.68      1.25 o 
  -6   6  10      202.88      212.66      3.31 o 
  -5   6  10       98.76       96.71      1.90 o 
  -4   6  10        0.49        1.25      0.41 o 
  -3   6  10       26.41       27.18      1.10 o 
  -2   6  10       37.81       34.81      1.22 o 
  -1   6  10       22.04       22.32      1.02 o 
   0   6  10        8.55       10.55      1.08 o 
   1   6  10       30.12       24.69      1.38 o 
   2   6  10       42.85       38.67      2.09 o 
  -8   7  10       17.19       19.12      1.44 o 
  -7   7  10        8.59        9.94      0.71 o 
  -6   7  10      130.91      145.68      2.76 o 
  -5   7  10       48.94       49.48      1.46 o 
  -4   7  10        5.83        4.21      0.59 o 
  -3   7  10       22.53       22.75      1.22 o 
  -2   7  10       12.49       11.23      0.82 o 
  -1   7  10       10.55        9.22      0.91 o 
   0   7  10       33.14       39.55      1.62 o 
   1   7  10       52.78       47.50      3.76 o 
  -7   8  10       45.02       46.95      1.53 o 
  -6   8  10       50.08       54.91      1.59 o 
  -5   8  10       24.26       26.42      1.13 o 
  -4   8  10        0.14        0.02      0.45 o 
  -3   8  10        4.51        4.29      0.71 o 
  -2   8  10       27.64       29.71      1.22 o 
  -1   8  10        0.02       -0.48      0.56 o 
   0   8  10       46.37       46.33      2.22 o 
  -6   9  10        4.62        4.69      0.74 o 
  -5   9  10       56.77       63.80      1.88 o 
  -4   9  10        1.98        0.82      0.68 o 
  -3   9  10       39.14       38.73      1.91 o 
  -2   9  10       73.03       74.49      2.78 o 
  -4  -8  11        8.53        6.65      1.80 o 
  -3  -8  11        2.18        0.79      1.03 o 
  -2  -8  11        3.76        4.33      1.16 o 
  -1  -8  11       35.52       38.45      2.47 o 
  -6  -7  11       57.13       60.82      4.62 o 
  -5  -7  11       65.28       75.01      4.84 o 
  -4  -7  11        8.36       12.84      2.25 o 
  -3  -7  11        7.97        6.51      1.38 o 
  -2  -7  11        0.17        1.18      0.83 o 
  -1  -7  11        6.69        7.18      1.36 o 
   0  -7  11        8.21        7.79      1.47 o 
   1  -7  11       10.90       12.48      1.77 o 
  -7  -6  11       11.77        5.41      1.91 o 
  -6  -6  11        4.66        6.87      1.91 o 
  -5  -6  11       82.53       76.14      4.96 o 
  -4  -6  11        0.16       -0.34      1.13 o 
  -3  -6  11      172.78      172.69      4.76 o 
  -2  -6  11       76.70       80.47      3.19 o 
  -1  -6  11        3.83        3.33      1.00 o 
   0  -6  11       32.50       31.42      5.10 o 
   1  -6  11      130.67      140.98      4.72 o 
   2  -6  11        0.65        1.37      1.04 o 
  -8  -5  11       21.41       22.64      3.15 o 
  -7  -5  11        0.00       -1.01      1.01 o 
  -6  -5  11       79.78       79.29      5.18 o 
  -5  -5  11        0.02        0.11      1.13 o 
  -4  -5  11       37.28       38.86      3.49 o 
  -3  -5  11        7.95        7.73      1.60 o 
  -2  -5  11       16.99       20.76      1.68 o 
  -1  -5  11        0.68        1.31      0.81 o 
   0  -5  11       22.14       24.22      1.95 o 
   1  -5  11       29.03       29.55      1.71 o 
   2  -5  11        2.90        2.07      0.86 o 
  -8  -4  11       13.22       13.74      2.59 o 
  -7  -4  11        0.00        0.23      1.13 o 
  -6  -4  11        4.00        8.11      2.03 o 
  -5  -4  11       94.70       92.36      5.41 o 
  -4  -4  11      144.61      136.68      8.67 o 
  -3  -4  11       37.83       32.17      1.91 o 
  -2  -4  11      116.58      116.04      4.80 o 
  -1  -4  11       18.32       22.17      1.58 o 
   0  -4  11       21.28       26.28      1.52 o 
   1  -4  11       25.38       28.70      1.63 o 
   2  -4  11       60.92       67.62      2.35 o 
   3  -4  11        8.52        6.97      0.95 o 
  -9  -3  11       21.86       19.41      1.81 o 
  -8  -3  11       41.22       39.84      2.25 o 
  -7  -3  11        0.21        0.58      0.67 o 
  -6  -3  11       17.30       19.16      1.80 o 
  -5  -3  11       16.28       17.50      1.58 o 
  -4  -3  11       16.84       14.24      1.11 o 
  -3  -3  11        1.49        1.66      0.57 o 
  -2  -3  11      116.10      108.56      3.12 o 
  -1  -3  11       33.09       33.83      1.59 o 
   0  -3  11        2.33        2.92      0.81 o 
   1  -3  11       62.19       66.91      2.02 o 
   2  -3  11        8.11        9.29      0.94 o 
   3  -3  11       24.27       23.17      1.29 o 
  -9  -2  11        3.23        5.09      0.92 o 
  -8  -2  11        0.10        0.28      0.54 o 
  -7  -2  11        0.08        0.20      0.52 o 
  -6  -2  11       31.30       31.62      1.76 o 
  -5  -2  11       64.63       66.03      1.87 o 
  -4  -2  11       14.15       14.95      1.01 o 
  -3  -2  11        0.20        0.28      0.41 o 
  -2  -2  11      108.87       87.17      2.11 o 
  -1  -2  11        6.19        5.40      0.66 o 
   0  -2  11        1.38        0.71      0.42 o 
   1  -2  11        3.25        4.97      0.65 o 
   2  -2  11       38.10       38.26      1.42 o 
   3  -2  11        1.61        1.50      0.65 o 
  -9  -1  11        1.16        1.70      0.67 o 
  -8  -1  11        0.35        1.27      0.61 o 
  -7  -1  11       23.21       21.63      1.99 o 
  -6  -1  11       24.25       19.78      1.10 o 
  -5  -1  11       38.11       41.17      1.35 o 
  -4  -1  11       26.64       24.25      1.06 o 
  -3  -1  11       42.21       45.94      1.77 o 
  -2  -1  11       57.74       59.28      1.54 o 
  -1  -1  11       86.93       87.38      1.91 o 
   0  -1  11        0.14        0.30      0.37 o 
   1  -1  11       16.68       15.51      0.93 o 
   2  -1  11       21.55       19.50      1.21 o 
   3  -1  11      123.10      137.43      4.00 o 
 -10   0  11       28.26       33.91      2.37 o 
  -9   0  11       52.08       55.86      2.01 o 
  -8   0  11      160.02      162.98      5.59 o 
  -7   0  11       57.88       56.30      1.84 o 
  -6   0  11        0.06       -0.11      0.40 o 
  -5   0  11       95.21       90.73      2.06 o 
  -4   0  11        8.27        7.81      0.74 o 
  -3   0  11       26.36       30.47      1.04 o 
  -2   0  11       75.77       76.19      1.58 o 
  -1   0  11       42.14       37.38      1.07 o 
   0   0  11        3.32        1.62      0.54 o 
   1   0  11        5.44        5.22      0.62 o 
   2   0  11        1.35        1.48      0.50 o 
   3   0  11        5.17        5.30      0.71 o 
 -10   1  11        0.22        0.63      1.07 o 
  -9   1  11      240.52      237.11      6.32 o 
  -8   1  11       83.09       82.75      2.56 o 
  -7   1  11       16.77       17.81      0.93 o 
  -6   1  11       98.24       97.08      1.92 o 
  -5   1  11      117.22      118.20      2.15 o 
  -4   1  11      134.38      132.88      2.01 o 
  -3   1  11       37.73       39.58      0.98 o 
  -2   1  11       22.60       29.11      0.87 o 
  -1   1  11       44.21       40.42      1.25 o 
   0   1  11       14.72       18.36      0.76 o 
   1   1  11       84.79       86.24      1.92 o 
   2   1  11       67.96       63.27      1.47 o 
   3   1  11        4.10        4.38      0.77 o 
 -10   2  11       14.53       17.37      1.79 o 
  -9   2  11      180.00      192.45      5.25 o 
  -8   2  11       54.05       61.67      2.91 o 
  -7   2  11       87.73       82.62      1.70 o 
  -6   2  11        1.07        0.74      0.40 o 
  -5   2  11       22.23       22.25      0.86 o 
  -4   2  11       18.70       20.73      1.18 o 
  -3   2  11       51.99       45.15      1.02 o 
  -2   2  11       83.17       89.64      1.87 o 
  -1   2  11       84.80       72.50      1.34 o 
   0   2  11        4.92        5.51      0.57 o 
   1   2  11       33.09       28.93      1.00 o 
   2   2  11       24.73       23.52      1.02 o 
   3   2  11        2.15        2.08      0.60 o 
  -9   3  11       14.13       11.97      0.91 o 
  -8   3  11      515.40      518.75      9.67 o 
  -7   3  11       82.76       86.36      1.97 o 
  -6   3  11       11.53       11.98      0.64 o 
  -5   3  11       27.07       25.36      0.82 o 
  -4   3  11        3.06        5.52      0.47 o 
  -3   3  11        6.47        6.98      0.85 o 
  -2   3  11      208.84      224.29      2.74 o 
  -1   3  11       83.52       87.35      1.51 o 
   0   3  11       27.00       27.27      1.01 o 
   1   3  11       20.88       15.54      0.78 o 
   2   3  11       13.56       13.03      0.86 o 
  -9   4  11        0.76        0.33      0.58 o 
  -8   4  11       12.55       12.63      0.86 o 
  -7   4  11      104.19      112.26      3.02 o 
  -6   4  11        0.08       -0.20      0.36 o 
  -5   4  11       85.36       80.32      1.45 o 
  -4   4  11       79.71       76.15      1.39 o 
  -3   4  11        1.32        2.10      0.39 o 
  -2   4  11       35.41       34.40      1.02 o 
  -1   4  11       65.35       74.15      1.64 o 
   0   4  11       37.05       31.27      1.22 o 
   1   4  11       35.89       35.25      1.23 o 
   2   4  11       34.37       38.19      1.29 o 
  -9   5  11       30.68       32.83      1.47 o 
  -8   5  11        0.05        0.49      0.54 o 
  -7   5  11       22.07       26.26      1.10 o 
  -6   5  11      124.23      122.80      2.30 o 
  -5   5  11       67.58       68.50      1.62 o 
  -4   5  11        6.15        5.67      0.61 o 
  -3   5  11       23.27       25.96      1.17 o 
  -2   5  11       26.89       25.06      1.24 o 
  -1   5  11       48.44       49.61      1.39 o 
   0   5  11        3.32        5.39      0.74 o 
   1   5  11        8.81        8.42      0.86 o 
  -8   6  11        3.56        2.18      0.57 o 
  -7   6  11       68.49       74.63      1.77 o 
  -6   6  11       43.43       46.39      1.38 o 
  -5   6  11       12.10       13.68      0.83 o 
  -4   6  11       30.30       27.00      1.05 o 
  -3   6  11        8.46        7.75      0.65 o 
  -2   6  11       13.14       11.30      0.91 o 
  -1   6  11        1.60        2.28      0.60 o 
   0   6  11       20.84       21.82      1.35 o 
  -7   7  11       99.78      105.52      2.33 o 
  -6   7  11       22.05       22.40      1.17 o 
  -5   7  11       61.18       56.65      2.36 o 
  -4   7  11       30.44       30.73      1.65 o 
  -3   7  11        2.04        0.80      0.61 o 
  -2   7  11        4.53        4.57      0.79 o 
  -1   7  11       42.78       40.53      1.72 o 
  -6   8  11       22.70       25.79      3.24 o 
  -5   8  11       26.90       26.80      1.24 o 
  -4   8  11        6.81        5.92      0.91 o 
  -3   8  11        0.73        1.47      0.65 o 
  -3  -7  12       11.82       11.29      1.84 o 
  -2  -7  12        9.91       11.54      2.98 o 
  -5  -6  12        5.15        6.08      1.91 o 
  -4  -6  12        0.36        1.13      1.24 o 
  -3  -6  12        0.62        0.01      0.72 o 
  -2  -6  12        5.76        5.36      1.22 o 
  -1  -6  12        0.01        0.15      0.86 o 
   0  -6  12        9.67        9.24      1.59 o 
  -7  -5  12       13.52       11.15      2.48 o 
  -6  -5  12        0.11       -0.90      1.01 o 
  -5  -5  12       43.52       50.12      4.28 o 
  -4  -5  12      110.80      118.71      6.76 o 
  -3  -5  12       27.62       25.15      2.89 o 
  -2  -5  12       19.58       19.79      1.77 o 
  -1  -5  12       24.13       26.66      2.08 o 
   0  -5  12       24.60       33.58      1.82 o 
   1  -5  12       40.26       45.10      2.15 o 
  -7  -4  12       16.06       12.84      2.59 o 
  -6  -4  12        9.27       11.15      2.37 o 
  -5  -4  12       69.75       74.11      5.18 o 
  -4  -4  12       35.18       40.31      5.35 o 
  -3  -4  12        2.69        2.06      0.69 o 
  -2  -4  12       31.96       30.39      1.59 o 
  -1  -4  12       22.11       24.61      1.51 o 
   0  -4  12        0.02        0.13      0.67 o 
   1  -4  12        4.75        7.97      1.11 o 
  -8  -3  12       17.78       20.16      4.79 o 
  -7  -3  12       25.68       23.65      1.83 o 
  -6  -3  12       69.22       77.31      3.12 o 
  -5  -3  12        3.00        1.72      0.81 o 
  -4  -3  12       41.09       47.95      3.34 o 
  -3  -3  12       91.16       97.36      2.68 o 
  -2  -3  12        0.92        1.05      0.61 o 
  -1  -3  12       10.95        8.30      0.86 o 
   0  -3  12       41.42       39.27      1.58 o 
   1  -3  12       14.20       16.36      1.15 o 
   2  -3  12       65.74       75.24      4.39 o 
  -8  -2  12       17.68       18.98      2.64 o 
  -7  -2  12       32.66       37.99      3.52 o 
  -6  -2  12       13.22       14.14      1.13 o 
  -5  -2  12       36.34       33.86      1.43 o 
  -4  -2  12      138.68      142.93      3.12 o 
  -3  -2  12      100.56      105.14      2.80 o 
  -2  -2  12        0.07       -0.43      0.43 o 
  -1  -2  12       21.66       21.18      1.16 o 
   0  -2  12        0.24       -0.32      0.39 o 
   1  -2  12        0.06        0.10      0.48 o 
   2  -2  12        1.11        1.38      0.68 o 
  -9  -1  12       11.31       12.53      1.26 o 
  -8  -1  12        0.31        0.34      0.59 o 
  -7  -1  12        3.80        4.82      1.51 o 
  -6  -1  12        7.89        7.79      0.91 o 
  -5  -1  12        4.64        4.17      0.64 o 
  -4  -1  12       39.21       35.20      1.33 o 
  -3  -1  12       24.57       23.44      1.12 o 
  -2  -1  12        5.51        3.97      0.57 o 
  -1  -1  12       39.10       35.52      1.30 o 
   0  -1  12        0.15        0.50      0.49 o 
   1  -1  12        6.61        6.33      0.93 o 
   2  -1  12       30.13       31.08      1.54 o 
  -9   0  12       60.15       73.10      3.88 o 
  -8   0  12       23.72       22.00      1.32 o 
  -7   0  12       29.80       30.56      1.48 o 
  -6   0  12        1.13        0.94      0.52 o 
  -5   0  12        0.55       -0.22      0.42 o 
  -4   0  12       15.98       16.55      1.41 o 
  -3   0  12       60.54       68.08      2.52 o 
  -2   0  12        1.41        0.45      0.45 o 
  -1   0  12       31.50       28.68      1.79 o 
   0   0  12        3.55        4.23      0.71 o 
   1   0  12        1.87        4.83      1.30 o 
   2   0  12        8.79       13.75      1.03 o 
  -9   1  12       16.25       16.60      3.44 o 
  -8   1  12        0.06       -0.59      0.71 o 
  -7   1  12        5.77        6.04      0.89 o 
  -6   1  12        1.51        0.75      0.46 o 
  -5   1  12        2.18        2.26      0.55 o 
  -4   1  12      150.64      162.77      2.70 o 
  -3   1  12       21.38       23.85      1.00 o 
  -2   1  12        0.54        0.42      0.42 o 
  -1   1  12       26.25       28.29      1.11 o 
   0   1  12       33.32       36.36      1.31 o 
   1   1  12        8.47        8.37      0.77 o 
  -9   2  12       11.69       11.00      1.48 o 
  -8   2  12        4.38        6.51      0.82 o 
  -7   2  12      121.81      121.51      3.59 o 
  -6   2  12       24.35       24.36      1.11 o 
  -5   2  12       11.59       12.32      0.67 o 
  -4   2  12       19.22       21.93      0.91 o 
  -3   2  12        0.37        0.39      0.36 o 
  -2   2  12        6.50        6.35      0.55 o 
  -1   2  12       73.51       79.70      2.54 o 
   0   2  12       37.05       34.66      1.11 o 
   1   2  12        2.42        2.74      0.51 o 
  -9   3  12        6.78        4.95      0.96 o 
  -8   3  12        1.39        0.97      0.56 o 
  -7   3  12       61.07       61.66      1.52 o 
  -6   3  12       17.69       20.94      0.92 o 
  -5   3  12        4.03        3.47      0.49 o 
  -4   3  12       23.97       20.62      0.78 o 
  -3   3  12      127.00      129.35      1.95 o 
  -2   3  12       18.47       16.59      0.72 o 
  -1   3  12       91.99       88.48      2.07 o 
   0   3  12      101.55      110.73      2.24 o 
   1   3  12        3.34        3.15      0.52 o 
  -8   4  12       50.73       52.11      1.72 o 
  -7   4  12        1.30        0.46      0.50 o 
  -6   4  12       15.39       16.64      0.97 o 
  -5   4  12        8.25        8.63      0.58 o 
  -4   4  12      110.73      113.66      1.82 o 
  -3   4  12       24.92       26.58      0.97 o 
  -2   4  12        3.87        3.98      0.58 o 
  -1   4  12        1.63        1.57      0.46 o 
   0   4  12       66.44       70.91      1.65 o 
  -8   5  12       17.49       17.00      0.97 o 
  -7   5  12       11.72       12.28      0.84 o 
  -6   5  12       56.09       52.04      1.94 o 
  -5   5  12        0.02       -0.40      0.40 o 
  -4   5  12        1.61        1.20      0.52 o 
  -3   5  12      128.18      133.02      2.20 o 
  -2   5  12      111.19      118.94      2.08 o 
  -1   5  12       39.13       40.16      1.29 o 
  -7   6  12       27.06       25.66      1.12 o 
  -6   6  12       65.49       64.19      1.67 o 
  -5   6  12        4.65        4.48      0.62 o 
  -4   6  12        4.99        3.76      0.57 o 
  -3   6  12       52.62       53.73      1.87 o 
  -2   6  12       16.80       18.16      0.97 o 
  -4  -5  13        5.65        5.52      2.14 o 
  -3  -5  13       28.04       30.50      2.19 o 
  -6  -4  13       65.08       69.94      3.83 o 
  -5  -4  13        5.40        4.05      2.53 o 
  -4  -4  13        0.22        0.44      0.83 o 
  -3  -4  13        9.70        9.45      1.09 o 
  -2  -4  13       26.42       26.96      1.77 o 
  -1  -4  13       12.75       16.15      1.37 o 
  -6  -3  13       68.92       79.62      3.33 o 
  -5  -3  13        2.93        4.08      1.07 o 
  -4  -3  13        0.73        0.72      0.68 o 
  -3  -3  13      126.33      148.02      3.62 o 
  -2  -3  13       11.30       12.60      1.19 o 
  -1  -3  13       80.79       90.31      2.45 o 
  -7  -2  13        3.81        3.46      0.84 o 
  -6  -2  13       22.38       24.91      1.54 o 
  -5  -2  13       39.40       44.52      1.96 o 
  -4  -2  13        4.27        1.90      0.85 o 
  -3  -2  13       12.41       11.56      1.93 o 
  -2  -2  13       24.87       26.97      1.35 o 
  -1  -2  13       52.52       63.23      2.27 o 
   0  -2  13        2.31        1.59      0.65 o 
  -7  -1  13       11.17       11.81      1.19 o 
  -6  -1  13       85.48       86.54      3.01 o 
  -5  -1  13      137.81      157.24      3.12 o 
  -4  -1  13        0.01        0.10      0.46 o 
  -3  -1  13       23.10       24.50      1.22 o 
  -2  -1  13      211.65      218.79      4.47 o 
  -1  -1  13        5.51        7.81      0.88 o 
   0  -1  13       77.30       82.27      2.66 o 
  -8   0  13        3.40        3.13      0.96 o 
  -7   0  13       14.13       12.20      1.63 o 
  -6   0  13       10.46       10.05      1.06 o 
  -5   0  13       34.25       31.64      1.97 o 
  -4   0  13        1.41        1.26      0.55 o 
  -3   0  13        4.49        3.73      0.68 o 
  -2   0  13        5.99        4.88      0.76 o 
  -1   0  13        0.60        0.95      0.58 o 
   0   0  13        4.63        6.33      0.84 o 
  -8   1  13       27.20       22.58      3.77 o 
  -7   1  13        0.89        1.37      0.64 o 
  -6   1  13        3.60        3.52      0.70 o 
  -5   1  13       75.25       73.15      3.94 o 
  -4   1  13       22.66       25.46      1.32 o 
  -3   1  13       41.62       44.82      1.38 o 
  -2   1  13       56.57       59.68      2.22 o 
  -1   1  13       43.54       40.43      1.37 o 
   0   1  13       33.61       35.36      1.34 o 
  -7   2  13        1.46        1.64      0.61 o 
  -6   2  13       31.54       34.22      1.26 o 
  -5   2  13        3.85        3.04      0.57 o 
  -4   2  13        4.83        5.12      0.65 o 
  -3   2  13        5.83        7.05      0.78 o 
  -2   2  13       18.28       19.33      1.85 o 
  -1   2  13       19.16       22.81      1.09 o 
  -7   3  13        0.49        1.02      0.54 o 
  -6   3  13        8.96        8.05      0.77 o 
  -5   3  13        6.97        9.13      0.68 o 
  -4   3  13       70.59       76.44      1.63 o 
  -3   3  13       20.20       22.17      0.92 o 
  -2   3  13       83.47       88.29      1.77 o 
  -1   3  13        7.18        8.41      0.69 o 
  -6   4  13       34.18       34.84      1.26 o 
  -5   4  13        5.97        4.40      0.55 o 
  -4   4  13       14.52       17.38      0.84 o 
  -3   4  13       80.59       79.00      1.54 o 
  -2   4  13        0.89       -0.32      0.42 o 
  -4  -1  14        8.00       11.49      1.80 o 
  -4   0  14      106.04      106.42      2.76 o 
                                                 
